# Supplementary material for: ﻿Two new species and a new record of the ant genus Meranoplus Smith, 1853 (Hymenoptera, Formicidae, Myrmicinae) from Thailand
Source: Zookeys. 2024 Aug 26;1210:207–27. doi: 10.3897/zookeys.1210.125990 (PMC11369496; doi:10.3897/zookeys.1210.125990)
Supplement: XML Treatment for Meranoplus [file zookeys.1210.125990-treatment1.xml]

<!DOCTYPE tp:taxon-treatment
  PUBLIC "-//TaxonX//DTD Taxonomic Treatment Publishing DTD v0 20100105//EN" "tax-treatment-NSO.dtd">
<tp:taxon-treatment xmlns:tp="http://www.plazi.org/taxpub"><tp:treatment-meta><kwd-group><label>Taxon classification</label><kwd>
              <named-content content-type="kingdom">Animalia</named-content>
            </kwd><kwd>
              <named-content content-type="order">Hymenoptera</named-content>
            </kwd><kwd>
              <named-content content-type="family">Formicidae</named-content>
            </kwd></kwd-group><mixed-citation publication-type="journal"><person-group><name><surname>Yodprasit</surname><given-names>Kuntima</given-names></name><name><surname>Buddhakala</surname><given-names>Nopparat</given-names></name><name><surname>Tasen</surname><given-names>Wattanachai</given-names></name><name><surname>Jaitrong</surname><given-names>Weeyawat</given-names></name></person-group><article-title>﻿Two new species and a new record of the ant genus <italic><tp:taxon-name><tp:taxon-name-part taxon-name-part-type="genus" reg="Meranoplus">Meranoplus</tp:taxon-name-part></tp:taxon-name></italic> Smith, 1853 (<tp:taxon-name><tp:taxon-name-part taxon-name-part-type="order">Hymenoptera</tp:taxon-name-part></tp:taxon-name>, <tp:taxon-name><tp:taxon-name-part taxon-name-part-type="family">Formicidae</tp:taxon-name-part></tp:taxon-name>, <tp:taxon-name><tp:taxon-name-part taxon-name-part-type="subfamily">Myrmicinae</tp:taxon-name-part></tp:taxon-name>) from Thailand</article-title><source>Zookeys</source><day>26</day><month>08</month><year>2024</year><volume>1210</volume><fpage>207</fpage><lpage>227</lpage><pub-id pub-id-type="doi">10.3897/zookeys.1210.125990</pub-id></mixed-citation></tp:treatment-meta><tp:nomenclature><label>﻿</label><tp:taxon-name>
            <object-id xmlns:xlink="http://www.w3.org/1999/xlink" content-type="arpha" xlink:type="simple">E1318CC3-CE6E-5994-A993-406159238084</object-id>
            <tp:taxon-name-part taxon-name-part-type="genus" reg="Meranoplus">Meranoplus</tp:taxon-name-part>
          </tp:taxon-name><tp:taxon-authority>Smith, 1853</tp:taxon-authority><tp:nomenclature-citation-list><tp:nomenclature-citation><tp:taxon-name>
                <tp:taxon-name-part taxon-name-part-type="genus" reg="Meranoplus">Meranoplus</tp:taxon-name-part>
              </tp:taxon-name><comment>Smith, 1853: 224. Type species: <tp:taxon-name><tp:taxon-name-part taxon-name-part-type="genus" reg="Cryptocerus">Cryptocerus</tp:taxon-name-part><tp:taxon-name-part taxon-name-part-type="species" reg="bicolor">bicolor</tp:taxon-name-part></tp:taxon-name>, by subsequent designation of <xref ref-type="bibr" rid="B6">Bingham (1903</xref>: 166).</comment></tp:nomenclature-citation><tp:nomenclature-citation><tp:taxon-name>
                <tp:taxon-name-part taxon-name-part-type="genus" reg="Tricytarus">Tricytarus</tp:taxon-name-part>
              </tp:taxon-name><comment>Donisthorpe, 1947: 187. Type species: <tp:taxon-name><tp:taxon-name-part taxon-name-part-type="genus" reg="Tricytarus">Tricytarus</tp:taxon-name-part><tp:taxon-name-part taxon-name-part-type="species" reg="parviumgulatus">parviumgulatus</tp:taxon-name-part></tp:taxon-name>, by original designation (junior synonym of <tp:taxon-name><tp:taxon-name-part taxon-name-part-type="genus" reg="Meranoplus">Meranoplus</tp:taxon-name-part></tp:taxon-name> by <xref ref-type="bibr" rid="B10">Boudinot 2014</xref>: 96).</comment></tp:nomenclature-citation></tp:nomenclature-citation-list></tp:nomenclature><tp:treatment-sec sec-type="diagnosis" id="SECID0ENCAE"><title>Diagnosis of worker.</title><p><xref ref-type="bibr" rid="B7">Bolton (1981)</xref> and <xref ref-type="bibr" rid="B29">Sharaf et al. (2014)</xref> defined characteristics of this genus as follows: 1) worker is distinctly monomorphic; 2) antennae 9-segmented, with three apical segments forming a club; 3) frontal scrobes distinct, deep, and long; 4) palp formula 5,3; 5) masticatory margin of mandibles with 4–5 teeth; 6) compound eyes present, usually strongly convex, located below antennal scrobes; 7) pronotal spines present, dentiform; 8) mesonotal spines present; 9) mesosomal dorsum fused to form a shield; 10) propodeal spines present; 11) petiolar spines present or absent; 12) with dense, long, erect hairs on body surface.</p></tp:treatment-sec><ref-list><ref id="B6"><mixed-citation xmlns:xlink="http://www.w3.org/1999/xlink" xlink:type="simple"><person-group><name name-style="western"><surname>Bingham</surname><given-names>CT</given-names></name></person-group> (<year>1903</year>) <source>The fauna of British India, including Ceylon and Burma. <tp:taxon-name><tp:taxon-name-part taxon-name-part-type="order">Hymenoptera</tp:taxon-name-part></tp:taxon-name>, Vol. II. Ants and Cuckoo–wasps.</source><publisher-name>Taylor and Francis</publisher-name>, <publisher-loc>London</publisher-loc>, <size units="page">506 pp</size>. <ext-link xlink:href="10.5962/bhl.title.106780" ext-link-type="doi" xlink:type="simple">https://doi.org/10.5962/bhl.title.106780</ext-link></mixed-citation></ref><ref id="B10"><mixed-citation xmlns:xlink="http://www.w3.org/1999/xlink" xlink:type="simple"><person-group><name name-style="western"><surname>Boudinot</surname><given-names>B</given-names></name></person-group> (<year>2014</year>) <article-title>Rediscovery of <italic><tp:taxon-name><tp:taxon-name-part taxon-name-part-type="genus">Tricytarus</tp:taxon-name-part></tp:taxon-name></italic> Donisthorpe, 1947, a new genus-level synonym of <italic><tp:taxon-name><tp:taxon-name-part taxon-name-part-type="genus">Meranoplus</tp:taxon-name-part></tp:taxon-name></italic> F. Smith, 1853 (<tp:taxon-name><tp:taxon-name-part taxon-name-part-type="order">Hymenoptera</tp:taxon-name-part></tp:taxon-name>: <tp:taxon-name><tp:taxon-name-part taxon-name-part-type="family">Formicidae</tp:taxon-name-part></tp:taxon-name>: <tp:taxon-name><tp:taxon-name-part taxon-name-part-type="subfamily">Myrmicinae</tp:taxon-name-part></tp:taxon-name>).</article-title><source>Myrmecological News</source><volume>20</volume>: <fpage>95</fpage>–<lpage>100</lpage>.</mixed-citation></ref><ref id="B7"><mixed-citation xmlns:xlink="http://www.w3.org/1999/xlink" xlink:type="simple"><person-group><name name-style="western"><surname>Bolton</surname><given-names>B</given-names></name></person-group> (<year>1981</year>) <article-title>A revision of the ant genera <italic><tp:taxon-name><tp:taxon-name-part taxon-name-part-type="genus">Meranoplus</tp:taxon-name-part></tp:taxon-name></italic> F. Smith, <italic><tp:taxon-name><tp:taxon-name-part taxon-name-part-type="genus">Dicroaspis</tp:taxon-name-part></tp:taxon-name></italic> Emery and <italic><tp:taxon-name><tp:taxon-name-part taxon-name-part-type="genus">Calyptomyrmex</tp:taxon-name-part></tp:taxon-name></italic> Emery (<tp:taxon-name><tp:taxon-name-part taxon-name-part-type="order">Hymenoptera</tp:taxon-name-part></tp:taxon-name>: <tp:taxon-name><tp:taxon-name-part taxon-name-part-type="family">Formicidae</tp:taxon-name-part></tp:taxon-name>) in the Ethiopian zoogeographical region.</article-title><source>Bulletin of the British Museum (Natural History) Entomology</source><volume>42</volume>(<issue>2</issue>): <fpage>43</fpage>–<lpage>81</lpage>.</mixed-citation></ref><ref id="B29"><mixed-citation xmlns:xlink="http://www.w3.org/1999/xlink" xlink:type="simple"><person-group><name name-style="western"><surname>Sharaf</surname><given-names>MR</given-names></name><name name-style="western"><surname>Dhafer</surname><given-names>HMA</given-names></name><name name-style="western"><surname>Aldawood</surname><given-names>AS</given-names></name></person-group> (<year>2014</year>) First record of the myrmicine ant genus <italic><tp:taxon-name><tp:taxon-name-part taxon-name-part-type="genus">Meranoplus</tp:taxon-name-part></tp:taxon-name></italic> Smith, 1853 (<tp:taxon-name><tp:taxon-name-part taxon-name-part-type="order">Hymenoptera</tp:taxon-name-part></tp:taxon-name>: <tp:taxon-name><tp:taxon-name-part taxon-name-part-type="family">Formicidae</tp:taxon-name-part></tp:taxon-name>) from the Arabian Peninsula with description of a new species and notes on the zoogeography of Southwestern Kingdom Saudi Arabia. PLoS ONE 9: e111298. <ext-link xlink:href="10.1371/journal.pone.0111298" ext-link-type="doi" xlink:type="simple">https://doi.org/10.1371/journal.pone.0111298</ext-link></mixed-citation></ref></ref-list></tp:taxon-treatment>
