# Supplementary material for: ﻿Two new species and a new record of the ant genus Meranoplus Smith, 1853 (Hymenoptera, Formicidae, Myrmicinae) from Thailand
Source: Zookeys. 2024 Aug 26;1210:207–27. doi: 10.3897/zookeys.1210.125990 (PMC11369496; doi:10.3897/zookeys.1210.125990)
Supplement: XML Treatment for Meranoplus malaysianus [file zookeys.1210.125990-treatment2.xml]

<!DOCTYPE tp:taxon-treatment
  PUBLIC "-//TaxonX//DTD Taxonomic Treatment Publishing DTD v0 20100105//EN" "tax-treatment-NSO.dtd">
<tp:taxon-treatment xmlns:tp="http://www.plazi.org/taxpub"><tp:treatment-meta><kwd-group><label>Taxon classification</label><kwd>
              <named-content content-type="kingdom">Animalia</named-content>
            </kwd><kwd>
              <named-content content-type="order">Hymenoptera</named-content>
            </kwd><kwd>
              <named-content content-type="family">Formicidae</named-content>
            </kwd></kwd-group><mixed-citation publication-type="journal"><person-group><name><surname>Yodprasit</surname><given-names>Kuntima</given-names></name><name><surname>Buddhakala</surname><given-names>Nopparat</given-names></name><name><surname>Tasen</surname><given-names>Wattanachai</given-names></name><name><surname>Jaitrong</surname><given-names>Weeyawat</given-names></name></person-group><article-title>﻿Two new species and a new record of the ant genus <italic><tp:taxon-name><tp:taxon-name-part taxon-name-part-type="genus" reg="Meranoplus">Meranoplus</tp:taxon-name-part></tp:taxon-name></italic> Smith, 1853 (<tp:taxon-name><tp:taxon-name-part taxon-name-part-type="order">Hymenoptera</tp:taxon-name-part></tp:taxon-name>, <tp:taxon-name><tp:taxon-name-part taxon-name-part-type="family">Formicidae</tp:taxon-name-part></tp:taxon-name>, <tp:taxon-name><tp:taxon-name-part taxon-name-part-type="subfamily">Myrmicinae</tp:taxon-name-part></tp:taxon-name>) from Thailand</article-title><source>Zookeys</source><day>26</day><month>08</month><year>2024</year><volume>1210</volume><fpage>207</fpage><lpage>227</lpage><pub-id pub-id-type="doi">10.3897/zookeys.1210.125990</pub-id></mixed-citation></tp:treatment-meta><tp:nomenclature><label>﻿</label><tp:taxon-name>
            <object-id xmlns:xlink="http://www.w3.org/1999/xlink" content-type="arpha" xlink:type="simple">FC6BDA71-2E96-530F-85B9-7DC52E813717</object-id>
            <tp:taxon-name-part taxon-name-part-type="genus" reg="Meranoplus">Meranoplus</tp:taxon-name-part>
            <tp:taxon-name-part taxon-name-part-type="species" reg="malaysianus">malaysianus</tp:taxon-name-part>
          </tp:taxon-name><tp:taxon-authority>Schödl, 1998</tp:taxon-authority><xref ref-type="fig" rid="F1">Figs 1A–F</xref><xref ref-type="fig" rid="F7">, 7F–I</xref><tp:nomenclature-citation-list><tp:nomenclature-citation><tp:taxon-name>
                <tp:taxon-name-part taxon-name-part-type="genus" reg="Meranoplus">Meranoplus</tp:taxon-name-part>
                <tp:taxon-name-part taxon-name-part-type="species" reg="malaysianus">malaysianus</tp:taxon-name-part>
              </tp:taxon-name><comment>Schödl, 1998: 385, figs 4, 18, 32 (workers and queen).</comment></tp:nomenclature-citation><tp:nomenclature-citation><tp:taxon-name>
                <tp:taxon-name-part taxon-name-part-type="genus" reg="Meranoplus">Meranoplus</tp:taxon-name-part>
                <tp:taxon-name-part taxon-name-part-type="species" reg="malaysianus">malaysianus</tp:taxon-name-part>
              </tp:taxon-name><comment>: <xref ref-type="bibr" rid="B24">Pfeiffer et al. 2011</xref>: 47; <xref ref-type="bibr" rid="B25">Satria and Herwina 2020</xref>: 83.</comment></tp:nomenclature-citation></tp:nomenclature-citation-list></tp:nomenclature><tp:treatment-sec sec-type="Types" id="SECID0EKFAE"><title>Types.</title><p><bold><italic>Holotype</italic></bold> • (<named-content xmlns:xlink="http://www.w3.org/1999/xlink" content-type="dwc:institutional_code" xlink:title="The Natural History Museum, London, United Kingdom" xlink:href="http://grbio.org/institution/natural-history-museum-london" xlink:type="simple">BMNH</named-content>, <ext-link xmlns:xlink="http://www.w3.org/1999/xlink" xlink:href="http://www.antweb.org/specimen/CASENT0902029" ext-link-type="uri" xlink:type="simple">CASENT0902029</ext-link>, images examined), West Malaysia (Malaya), Kuala Lumpur, 8 October 1973, B. Bolton. <bold><italic>Paratypes</italic></bold>: • 10 workers and 1 queen, same locality data as holotype (<named-content xmlns:xlink="http://www.w3.org/1999/xlink" content-type="dwc:institutional_code" xlink:title="The Natural History Museum, London, United Kingdom" xlink:href="http://grbio.org/institution/natural-history-museum-london" xlink:type="simple">BMNH</named-content>, <named-content xmlns:xlink="http://www.w3.org/1999/xlink" content-type="dwc:institutional_code" xlink:title="Naturhistorisches Museum Wien, Vienna, Austria" xlink:href="http://grbio.org/institution/naturhistorisches-museum-wien-0" xlink:type="simple">NHMW</named-content>) • 3 workers, Berlese funnel, Malaysia (MALAYA), K. Lumpur, 8 October 1973, B. Bolton, <italic><tp:taxon-name><tp:taxon-name-part taxon-name-part-type="genus" reg="Meranoplus">Meranoplus</tp:taxon-name-part></tp:taxon-name></italic> sp. det. B. Bolton, 1974 (<named-content xmlns:xlink="http://www.w3.org/1999/xlink" content-type="dwc:institutional_code" xlink:title="Naturhistorisches Museum, Basel, Switzerland" xlink:href="http://grbio.org/institution/naturhistorisches-museum-basel" xlink:type="simple">NHMB</named-content>, <named-content xmlns:xlink="http://www.w3.org/1999/xlink" content-type="dwc:institutional_code" xlink:title="Naturhistorisches Museum Wien, Vienna, Austria" xlink:href="http://grbio.org/institution/naturhistorisches-museum-wien-0" xlink:type="simple">NHMW</named-content>) • 5 workers, Malaysia Neg. Sembilan Pasoh For. Res. November 1994, litt (= litter?) sample M. Brendell, K. Jackson, S. Lewis (<named-content xmlns:xlink="http://www.w3.org/1999/xlink" content-type="dwc:institutional_code" xlink:title="The Natural History Museum, London, United Kingdom" xlink:href="http://grbio.org/institution/natural-history-museum-london" xlink:type="simple">BMNH</named-content>, <named-content xmlns:xlink="http://www.w3.org/1999/xlink" content-type="dwc:institutional_code" xlink:title="Naturhistorisches Museum Wien, Vienna, Austria" xlink:href="http://grbio.org/institution/naturhistorisches-museum-wien-0" xlink:type="simple">NHMW</named-content>) • 4 workers, 2 queens, 1 male (head missing), Damm., Depok 7.1. [1 ex. 30.111.] 1923, <named-content xmlns:xlink="http://www.w3.org/1999/xlink" content-type="dwc:institutional_code" xlink:title="Museum of Comparative Zoology, Cambridge, USA" xlink:href="http://grbio.org/institution/museum-comparative-zoology" xlink:type="simple">MCZC</named-content> Museum of Comparative Zoology (<named-content xmlns:xlink="http://www.w3.org/1999/xlink" content-type="dwc:institutional_code" xlink:title="Museum of Comparative Zoology, Cambridge, USA" xlink:href="http://grbio.org/institution/museum-comparative-zoology" xlink:type="simple">MCZC</named-content>, <named-content xmlns:xlink="http://www.w3.org/1999/xlink" content-type="dwc:institutional_code" xlink:title="Naturhistorisches Museum Wien, Vienna, Austria" xlink:href="http://grbio.org/institution/naturhistorisches-museum-wien-0" xlink:type="simple">NHMW</named-content>) • 3 workers, F192-387, Kebun Raya, Bogor, W-Java, Indonesia, 11–31 Janaury 1992, F. Ito (<named-content xmlns:xlink="http://www.w3.org/1999/xlink" content-type="dwc:institutional_code" xlink:title="Naturhistorisches Museum Wien, Vienna, Austria" xlink:href="http://grbio.org/institution/naturhistorisches-museum-wien-0" xlink:type="simple">NHMW</named-content>).</p></tp:treatment-sec><tp:treatment-sec sec-type="type material" id="SECID0E2HAE"><title>Non-type material examined.</title><p><bold>Southern</bold>: • 1 worker (<abbrev xmlns:xlink="http://www.w3.org/1999/xlink" content-type="institution" xlink:title="Natural History Museum of the National Science Museum, Thailand" id="ABBRID0EDIAE" xlink:type="simple">THNHM</abbrev>-I-00028943, <abbrev xmlns:xlink="http://www.w3.org/1999/xlink" content-type="institution" xlink:title="Natural History Museum of the National Science Museum, Thailand" id="ABBRID0EIIAE" xlink:type="simple">THNHM</abbrev>), Songkhla Province, Hat Yai District, Thung Tam Sao Subdistrict, evergreen rain forest, 27 July 2002, N. Noon-anant leg. • 1 worker (<abbrev xmlns:xlink="http://www.w3.org/1999/xlink" content-type="institution" xlink:title="Natural History Museum of the National Science Museum, Thailand" id="ABBRID0ENIAE" xlink:type="simple">THNHM</abbrev>-I-00027334, <abbrev xmlns:xlink="http://www.w3.org/1999/xlink" content-type="institution" xlink:title="Natural History Museum of the National Science Museum, Thailand" id="ABBRID0ESIAE" xlink:type="simple">THNHM</abbrev>), Narathiwat Province, Wang District, Lo Chood Subdistrict, <named-content xmlns:xlink="http://www.w3.org/1999/xlink" content-type="dwc:verbatimCoordinates" xlink:type="simple"><named-content content-type="geo-json" specific-use="{&#34;type&#34;:&#34;Point&#34;,&#34;coordinates&#34;:[101.875600,5.845500]}" id="NCID0E1IAE" xlink:type="simple">5.8455°N, 101.8756°E</named-content></named-content>, 25 September 2001, R. Poonjampa leg., hand collecting • 1 worker (<abbrev xmlns:xlink="http://www.w3.org/1999/xlink" content-type="institution" xlink:title="Ant Museum, Faculty of Forestry, Kasetsart University, Thailand" id="ABBRID0E6IAE" xlink:type="simple">AMK</abbrev>), same locality and date, S. Hasin leg., general collection.</p></tp:treatment-sec><tp:treatment-sec sec-type="description" id="SECID0EEJAE"><title>Measurements and indices.</title><p>Workers (<italic>n</italic> = 2): <abbrev xmlns:xlink="http://www.w3.org/1999/xlink" xlink:title="Head length" id="ABBRID0EMJAE" xlink:type="simple">HL</abbrev> 0.68–0.69, <abbrev xmlns:xlink="http://www.w3.org/1999/xlink" xlink:title="Head width" id="ABBRID0EQJAE" xlink:type="simple">HW</abbrev> 0.68–0.70, <abbrev xmlns:xlink="http://www.w3.org/1999/xlink" xlink:title="Mesosomal length" id="ABBRID0EUJAE" xlink:type="simple">ML</abbrev> 0.65, <abbrev xmlns:xlink="http://www.w3.org/1999/xlink" xlink:title="Length of promesonotal shield" id="ABBRID0EYJAE" xlink:type="simple">PML</abbrev> 0.45–0.49, <abbrev xmlns:xlink="http://www.w3.org/1999/xlink" xlink:title="Pronotal width" id="ABBRID0E3JAE" xlink:type="simple">PW</abbrev> 0.65, <abbrev xmlns:xlink="http://www.w3.org/1999/xlink" xlink:title="Scape length" id="ABBRID0EAKAE" xlink:type="simple">SL</abbrev> 0.44, <abbrev xmlns:xlink="http://www.w3.org/1999/xlink" xlink:title="Total length" id="ABBRID0EEKAE" xlink:type="simple">TL</abbrev> 2.79–2.84, <abbrev xmlns:xlink="http://www.w3.org/1999/xlink" xlink:title="Cephalic index" id="ABBRID0EIKAE" xlink:type="simple">CI</abbrev> 99–104, <abbrev xmlns:xlink="http://www.w3.org/1999/xlink" xlink:title="Pronotum index" id="ABBRID0EMKAE" xlink:type="simple">PMI</abbrev> 133–142, <abbrev xmlns:xlink="http://www.w3.org/1999/xlink" xlink:title="Scape index" id="ABBRID0EQKAE" xlink:type="simple">SI</abbrev> 63–64.</p></tp:treatment-sec><tp:treatment-sec sec-type="diagnosis" id="SECID0EUKAE"><title>Diagnosis of worker.</title><p>Small species (<abbrev xmlns:xlink="http://www.w3.org/1999/xlink" xlink:title="Head width" id="ABBRID0E1KAE" xlink:type="simple">HW</abbrev> 0.68–0.70 mm, <abbrev xmlns:xlink="http://www.w3.org/1999/xlink" xlink:title="Total length" id="ABBRID0E5KAE" xlink:type="simple">TL</abbrev> 2.79–2.84 mm). Promesonotal shield shorter than broad and distinctly margined, broadly transparent at sides, overhanging lateral face of mesosoma; anterior corners of pronotum almost right angles; lateral margins of pronotum parallel, slightly sinuate. Petiole in profile tapered, the crest obliquely and narrowly truncate. Postpetiole nodiform, almost as long as high and roundly convex dorsal outline. Dorsa of head and promesonotal shield densely reticulate-rugulose; lateral portion of pronotum reticulate-rugulose; mesopleuron, metapleuron, and lateral faces of propodeum sparsely reticulate-rugulose, with smooth interspaces. Anterior face of petiole smooth and shiny, dorsum and lateral faces rugulose, posterior face smooth. First gastral tergite smooth, with an occasional faint shagreening around piliferous punctures.</p><p>The Thai specimens agreed well with the holotype (<ext-link xmlns:xlink="http://www.w3.org/1999/xlink" xlink:href="http://www.antweb.org/specimen/CASENT0902029" ext-link-type="uri" xlink:type="simple">CASENT0902029</ext-link>) in structure, sculpturing, and pilosity. However, body color of the specimens collected from Thailand are reddish brown, while the holotype is paler, yellow (Fig. <xref ref-type="fig" rid="F1">1</xref>). Reticulations on dorsum of head rather denser and smaller than that on the holotype (see Fig. <xref ref-type="fig" rid="F1">1A, B</xref> for comparison).</p><fig id="F1" position="float" orientation="portrait"><object-id xmlns:xlink="http://www.w3.org/1999/xlink" content-type="doi" xlink:type="simple">10.3897/zookeys.1210.125990.figure1</object-id><object-id xmlns:xlink="http://www.w3.org/1999/xlink" content-type="arpha" xlink:type="simple">745F23DE-FA43-5B5D-A86E-294C4BFFE41F</object-id><label>Figure 1.</label><caption><p><italic><tp:taxon-name><tp:taxon-name-part taxon-name-part-type="genus" reg="Meranoplus">Meranoplus</tp:taxon-name-part><tp:taxon-name-part taxon-name-part-type="species" reg="malaysianus">malaysianus</tp:taxon-name-part></tp:taxon-name></italic><bold>A, C, E</bold> holotype (<ext-link xmlns:xlink="http://www.w3.org/1999/xlink" xlink:href="http://www.antweb.org/specimen/CASENT0902029" ext-link-type="uri" xlink:type="simple">CASENT0902029</ext-link>) <bold>B, D, F</bold> non-type worker (<abbrev xmlns:xlink="http://www.w3.org/1999/xlink" content-type="institution" xlink:title="Natural History Museum of the National Science Museum, Thailand" id="ABBRID0ESJBI" xlink:type="simple">THNHM</abbrev>-I-00028943) <bold>A, B</bold> head in full-face view <bold>C, D</bold> promesonotal shield in dorsal view <bold>E, F</bold> body in profile.</p></caption><graphic xmlns:xlink="http://www.w3.org/1999/xlink" xlink:href="zookeys-1210-207_article-125990__-g001.jpg" position="float" orientation="portrait" xlink:type="simple" id="oo_1121260.jpg"><uri content-type="original_file" xlink:type="simple">https://binary.pensoft.net/fig/1121260</uri></graphic></fig></tp:treatment-sec><tp:treatment-sec sec-type="distribution" id="SECID0ERLAE"><title>Distribution.</title><p>Thailand (Songkhla and Narathiwat, new record, Fig. <xref ref-type="fig" rid="F4">4</xref>), Malaysia (West Malaysia, Sabah, Sarawak), Singapore, Indonesia (Java).</p></tp:treatment-sec><tp:treatment-sec sec-type="habitat" id="SECID0E2LAE"><title>Habitat.</title><p>Two specimens from Narathiwat Province were collected from the ground in a disturbed area near a lowland evergreen forest, near the Thai–Malay border. A specimen (<abbrev xmlns:xlink="http://www.w3.org/1999/xlink" content-type="institution" xlink:title="Natural History Museum of the National Science Museum, Thailand" id="ABBRID0EBMAE" xlink:type="simple">THNHM</abbrev>-I-00028943, <abbrev xmlns:xlink="http://www.w3.org/1999/xlink" content-type="institution" xlink:title="Natural History Museum of the National Science Museum, Thailand" id="ABBRID0EGMAE" xlink:type="simple">THNHM</abbrev>) from Songkhla Province was collected in a primary evergreen forest.</p></tp:treatment-sec><tp:treatment-sec><!--Section generated to contain objects referenced in tp:taxon-treatment.--><fig id="F7" position="float" orientation="portrait"><object-id xmlns:xlink="http://www.w3.org/1999/xlink" content-type="doi" xlink:type="simple">10.3897/zookeys.1210.125990.figure7</object-id><object-id xmlns:xlink="http://www.w3.org/1999/xlink" content-type="arpha" xlink:type="simple">5F633E55-FB31-5C51-A7A7-993776B2B3B4</object-id><label>Figure 7.</label><caption><p>Characters used in key <bold>A, B</bold><italic><tp:taxon-name><tp:taxon-name-part taxon-name-part-type="genus" reg="Meranoplus">Meranoplus</tp:taxon-name-part><tp:taxon-name-part taxon-name-part-type="species" reg="levis">levis</tp:taxon-name-part></tp:taxon-name></italic> (holotype, <ext-link xmlns:xlink="http://www.w3.org/1999/xlink" xlink:href="http://www.antweb.org/specimen/CASENT0902025" ext-link-type="uri" xlink:type="simple">CASENT0902025</ext-link>) <bold>C, D</bold><italic><tp:taxon-name><tp:taxon-name-part taxon-name-part-type="genus" reg="Meranoplus">M.</tp:taxon-name-part><tp:taxon-name-part taxon-name-part-type="species" reg="mucronatus">mucronatus</tp:taxon-name-part></tp:taxon-name></italic> (non-type, <abbrev xmlns:xlink="http://www.w3.org/1999/xlink" content-type="institution" xlink:title="Natural History Museum of the National Science Museum, Thailand" id="ABBRID0E1VBI" xlink:type="simple">THNHM</abbrev>-I-00027335) <bold>E, H</bold><italic><tp:taxon-name><tp:taxon-name-part taxon-name-part-type="genus" reg="Meranoplus">M.</tp:taxon-name-part><tp:taxon-name-part taxon-name-part-type="species" reg="borneensis">borneensis</tp:taxon-name-part></tp:taxon-name></italic> (paratype, <ext-link xmlns:xlink="http://www.w3.org/1999/xlink" xlink:href="http://www.antweb.org/specimen/CASENT0902030" ext-link-type="uri" xlink:type="simple">CASENT0902030</ext-link>) <bold>F, I</bold><italic><tp:taxon-name><tp:taxon-name-part taxon-name-part-type="genus" reg="Meranoplus">M.</tp:taxon-name-part><tp:taxon-name-part taxon-name-part-type="species" reg="malaysianus">malaysianus</tp:taxon-name-part></tp:taxon-name></italic> (non-type, <abbrev xmlns:xlink="http://www.w3.org/1999/xlink" content-type="institution" xlink:title="Natural History Museum of the National Science Museum, Thailand" id="ABBRID0E5WBI" xlink:type="simple">THNHM</abbrev>-I-00028943) <bold>G</bold><italic><tp:taxon-name><tp:taxon-name-part taxon-name-part-type="genus" reg="Meranoplus">M.</tp:taxon-name-part><tp:taxon-name-part taxon-name-part-type="species" reg="periyarensis">periyarensis</tp:taxon-name-part></tp:taxon-name></italic> (in <xref ref-type="bibr" rid="B4">Bharti and Akbar 2014</xref>) <bold>A</bold> eye <bold>B C</bold> head in profile <bold>D, E, F, G</bold> promesonotal shield in dorsal view <bold>H, I</bold> petiole and postpetiole in profile.</p></caption><graphic xmlns:xlink="http://www.w3.org/1999/xlink" xlink:href="zookeys-1210-207_article-125990__-g007.jpg" position="float" orientation="portrait" xlink:type="simple" id="oo_1121267.jpg"><uri content-type="original_file" xlink:type="simple">https://binary.pensoft.net/fig/1121267</uri></graphic></fig><fig id="F4" position="float" orientation="portrait"><object-id xmlns:xlink="http://www.w3.org/1999/xlink" content-type="doi" xlink:type="simple">10.3897/zookeys.1210.125990.figure4</object-id><object-id xmlns:xlink="http://www.w3.org/1999/xlink" content-type="arpha" xlink:type="simple">022BF206-EA60-539A-A2CA-A0B9454BE792</object-id><label>Figure 4.</label><caption><p>Distribution of <italic><tp:taxon-name><tp:taxon-name-part taxon-name-part-type="genus" reg="Meranoplus">Meranoplus</tp:taxon-name-part></tp:taxon-name></italic> Thai species in Thailand.</p></caption><graphic xmlns:xlink="http://www.w3.org/1999/xlink" xlink:href="zookeys-1210-207_article-125990__-g004.jpg" position="float" orientation="portrait" xlink:type="simple" id="oo_1121263.jpg"><uri content-type="original_file" xlink:type="simple">https://binary.pensoft.net/fig/1121263</uri></graphic></fig></tp:treatment-sec><ref-list><ref id="B4"><mixed-citation xmlns:xlink="http://www.w3.org/1999/xlink" xlink:type="simple"><person-group><name name-style="western"><surname>Bharti</surname><given-names>H</given-names></name><name name-style="western"><surname>Akbar</surname><given-names>SA</given-names></name></person-group> (<year>2014</year>) <article-title><italic><tp:taxon-name><tp:taxon-name-part taxon-name-part-type="genus">Meranoplus</tp:taxon-name-part><tp:taxon-name-part taxon-name-part-type="species">periyarensis</tp:taxon-name-part></tp:taxon-name></italic>, a remarkable new ant species (<tp:taxon-name><tp:taxon-name-part taxon-name-part-type="order">Hymenoptera</tp:taxon-name-part></tp:taxon-name>: <tp:taxon-name><tp:taxon-name-part taxon-name-part-type="family">Formicidae</tp:taxon-name-part></tp:taxon-name>) from India.</article-title><source>Journal of Asia-Pacific Entomology</source><volume>17</volume>: <fpage>811</fpage>–<lpage>815</lpage>. <ext-link xlink:href="10.1016/j.aspen.2014.07.014" ext-link-type="doi" xlink:type="simple">https://doi.org/10.1016/j.aspen.2014.07.014</ext-link></mixed-citation></ref><ref id="B24"><mixed-citation xmlns:xlink="http://www.w3.org/1999/xlink" xlink:type="simple"><person-group><name name-style="western"><surname>Pfeiffer</surname><given-names>M</given-names></name><name name-style="western"><surname>Mezger</surname><given-names>D</given-names></name><name name-style="western"><surname>Hosoishi</surname><given-names>S</given-names></name><name name-style="western"><surname>Bakhtiar</surname><given-names>EY</given-names></name><name name-style="western"><surname>Kohout</surname><given-names>RJ</given-names></name></person-group> (<year>2011</year>) <article-title>The <tp:taxon-name><tp:taxon-name-part taxon-name-part-type="family">Formicidae</tp:taxon-name-part></tp:taxon-name> of Borneo (<tp:taxon-name><tp:taxon-name-part taxon-name-part-type="class">Insecta</tp:taxon-name-part></tp:taxon-name>: <tp:taxon-name><tp:taxon-name-part taxon-name-part-type="order">Hymenoptera</tp:taxon-name-part></tp:taxon-name>): a preliminary species list.</article-title><source>Asian Myrmecology</source><volume>4</volume>: <fpage>9</fpage>–<lpage>58</lpage>. <ext-link xlink:href="10.20362/am.004002" ext-link-type="doi" xlink:type="simple">https://doi.org/10.20362/am.004002</ext-link></mixed-citation></ref><ref id="B25"><mixed-citation xmlns:xlink="http://www.w3.org/1999/xlink" xlink:type="simple"><person-group><name name-style="western"><surname>Satria</surname><given-names>R</given-names></name><name name-style="western"><surname>Herwina</surname><given-names>H</given-names></name></person-group> (<year>2020</year>) <article-title>New distribution record of ants species (<tp:taxon-name><tp:taxon-name-part taxon-name-part-type="order">Hymenoptera</tp:taxon-name-part></tp:taxon-name>: <tp:taxon-name><tp:taxon-name-part taxon-name-part-type="family">Formicidae</tp:taxon-name-part></tp:taxon-name>) to the fauna of Sumatra Island, Indonesia.</article-title><source>Advances in Biological Sciences Research</source><volume>10</volume>: <fpage>82</fpage>–<lpage>84</lpage>. <ext-link xlink:href="10.2991/absr.k.200807.020" ext-link-type="doi" xlink:type="simple">https://doi.org/10.2991/absr.k.200807.020</ext-link></mixed-citation></ref></ref-list></tp:taxon-treatment>
