# Supplementary material for: ﻿Two new species and a new record of the ant genus Meranoplus Smith, 1853 (Hymenoptera, Formicidae, Myrmicinae) from Thailand
Source: Zookeys. 2024 Aug 26;1210:207–27. doi: 10.3897/zookeys.1210.125990 (PMC11369496; doi:10.3897/zookeys.1210.125990)
Supplement: XML Treatment for Meranoplus siamensis [file zookeys.1210.125990-treatment3.xml]

<!DOCTYPE tp:taxon-treatment
  PUBLIC "-//TaxonX//DTD Taxonomic Treatment Publishing DTD v0 20100105//EN" "tax-treatment-NSO.dtd">
<tp:taxon-treatment xmlns:tp="http://www.plazi.org/taxpub"><tp:treatment-meta><kwd-group><label>Taxon classification</label><kwd>
              <named-content content-type="kingdom">Animalia</named-content>
            </kwd><kwd>
              <named-content content-type="order">Hymenoptera</named-content>
            </kwd><kwd>
              <named-content content-type="family">Formicidae</named-content>
            </kwd></kwd-group><mixed-citation publication-type="journal"><person-group><name><surname>Yodprasit</surname><given-names>Kuntima</given-names></name><name><surname>Buddhakala</surname><given-names>Nopparat</given-names></name><name><surname>Tasen</surname><given-names>Wattanachai</given-names></name><name><surname>Jaitrong</surname><given-names>Weeyawat</given-names></name></person-group><article-title>﻿Two new species and a new record of the ant genus <italic><tp:taxon-name><tp:taxon-name-part taxon-name-part-type="genus" reg="Meranoplus">Meranoplus</tp:taxon-name-part></tp:taxon-name></italic> Smith, 1853 (<tp:taxon-name><tp:taxon-name-part taxon-name-part-type="order">Hymenoptera</tp:taxon-name-part></tp:taxon-name>, <tp:taxon-name><tp:taxon-name-part taxon-name-part-type="family">Formicidae</tp:taxon-name-part></tp:taxon-name>, <tp:taxon-name><tp:taxon-name-part taxon-name-part-type="subfamily">Myrmicinae</tp:taxon-name-part></tp:taxon-name>) from Thailand</article-title><source>Zookeys</source><day>26</day><month>08</month><year>2024</year><volume>1210</volume><fpage>207</fpage><lpage>227</lpage><pub-id pub-id-type="doi">10.3897/zookeys.1210.125990</pub-id></mixed-citation></tp:treatment-meta><tp:nomenclature><label>﻿</label><tp:taxon-name>
            <object-id xmlns:xlink="http://www.w3.org/1999/xlink" content-type="arpha" xlink:type="simple">5D520310-0B00-54B7-96CE-127B6CAFD2F2</object-id>
            <tp:taxon-name-part taxon-name-part-type="genus" reg="Meranoplus">Meranoplus</tp:taxon-name-part>
            <tp:taxon-name-part taxon-name-part-type="species" reg="siamensis">siamensis</tp:taxon-name-part>
            <object-id xmlns:xlink="http://www.w3.org/1999/xlink" content-type="zoobank" xlink:type="simple">https://zoobank.org/752DDF38-72E5-4325-9B3D-4C70BEEFA1DF</object-id>
          </tp:taxon-name><tp:taxon-authority>Yodprasit &amp; Jaitrong</tp:taxon-authority><tp:taxon-status xmlns:xlink="http://www.w3.org/1999/xlink" xlink:type="simple">sp. nov.</tp:taxon-status><xref ref-type="fig" rid="F2">Figs 2A–D</xref><xref ref-type="fig" rid="F5">, 5H–I</xref><xref ref-type="fig" rid="F6">, 6A</xref></tp:nomenclature><tp:treatment-sec sec-type="Types" id="SECID0EBOAE"><title>Types.</title><p><bold><italic>Holotype</italic></bold>: • worker (<abbrev xmlns:xlink="http://www.w3.org/1999/xlink" content-type="institution" xlink:title="Natural History Museum of the National Science Museum, Thailand" id="ABBRID0EMOAE" xlink:type="simple">THNHM</abbrev>-I-00027303, <abbrev xmlns:xlink="http://www.w3.org/1999/xlink" content-type="institution" xlink:title="Natural History Museum of the National Science Museum, Thailand" id="ABBRID0EROAE" xlink:type="simple">THNHM</abbrev>), eastern Thailand, Chonburi Province, Sri Racha District, Kasetsart Sriracha Campus, dry evergreen forest, <named-content xmlns:xlink="http://www.w3.org/1999/xlink" content-type="dwc:verbatimCoordinates" xlink:type="simple"><named-content content-type="geo-json" specific-use="{&#34;type&#34;:&#34;Point&#34;,&#34;coordinates&#34;:[100.923800,13.283700]}" id="NCID0EZOAE" xlink:type="simple">13.2837°N, 100.9238°E</named-content></named-content>, 18 October 2003, W. Jaitrong leg., TH03-WJT-313.</p><p><bold><italic>Paratypes</italic></bold>: • 6 workers (<abbrev xmlns:xlink="http://www.w3.org/1999/xlink" content-type="institution" xlink:title="Natural History Museum of the National Science Museum, Thailand" id="ABBRID0EFPAE" xlink:type="simple">THNHM</abbrev>-I-00027304 to <abbrev xmlns:xlink="http://www.w3.org/1999/xlink" content-type="institution" xlink:title="Natural History Museum of the National Science Museum, Thailand" id="ABBRID0EKPAE" xlink:type="simple">THNHM</abbrev>-I-0002730, <abbrev xmlns:xlink="http://www.w3.org/1999/xlink" content-type="institution" xlink:title="Natural History Museum of the National Science Museum, Thailand" id="ABBRID0EPPAE" xlink:type="simple">THNHM</abbrev>-I-00027310, <abbrev xmlns:xlink="http://www.w3.org/1999/xlink" content-type="institution" xlink:title="Natural History Museum of the National Science Museum, Thailand" id="ABBRID0EUPAE" xlink:type="simple">THNHM</abbrev>-I-00028942), same data as holotype • 4 workers (<abbrev xmlns:xlink="http://www.w3.org/1999/xlink" content-type="institution" xlink:title="Natural History Museum of the National Science Museum, Thailand" id="ABBRID0EZPAE" xlink:type="simple">THNHM</abbrev>-I-00027309, <abbrev xmlns:xlink="http://www.w3.org/1999/xlink" content-type="institution" xlink:title="Natural History Museum of the National Science Museum, Thailand" id="ABBRID0E5PAE" xlink:type="simple">THNHM</abbrev>-I-00027311 to <abbrev xmlns:xlink="http://www.w3.org/1999/xlink" content-type="institution" xlink:title="Natural History Museum of the National Science Museum, Thailand" id="ABBRID0EDQAE" xlink:type="simple">THNHM</abbrev>-I-00027313) • 3 workers (<abbrev xmlns:xlink="http://www.w3.org/1999/xlink" content-type="institution" xlink:title="Natural History Museum of the National Science Museum, Thailand" id="ABBRID0EIQAE" xlink:type="simple">THNHM</abbrev>-I-00027314), same locality as holotype, but 19.IV.2003, A. Suwanasri leg., AS190403-01. The paratypes are deposited in <abbrev xmlns:xlink="http://www.w3.org/1999/xlink" content-type="institution" xlink:title="Natural History Museum of the National Science Museum, Thailand" id="ABBRID0ENQAE" xlink:type="simple">THNHM</abbrev>.</p></tp:treatment-sec><tp:treatment-sec sec-type="type material" id="SECID0ESQAE"><title>Non-type material examined.</title><p><bold>Central</bold>: • 1 worker (<abbrev xmlns:xlink="http://www.w3.org/1999/xlink" content-type="institution" xlink:title="Natural History Museum of the National Science Museum, Thailand" id="ABBRID0E1QAE" xlink:type="simple">THNHM</abbrev>-I-00028919, <abbrev xmlns:xlink="http://www.w3.org/1999/xlink" content-type="institution" xlink:title="Natural History Museum of the National Science Museum, Thailand" id="ABBRID0E6QAE" xlink:type="simple">THNHM</abbrev>), central Thailand, Uthai Thani Province, Ban Rai District, Kaen Ma Kurd Village, dry dipterocarp forest, <named-content xmlns:xlink="http://www.w3.org/1999/xlink" content-type="dwc:verbatimCoordinates" xlink:type="simple"><named-content content-type="geo-json" specific-use="{&#34;type&#34;:&#34;Point&#34;,&#34;coordinates&#34;:[99.275500,15.122500]}" id="NCID0EHRAE" xlink:type="simple">15.1225°N, 99.2755°E</named-content></named-content>, 1 June 2002, W. Jaitrong leg., TH02-WJT-039; 21 workers (<abbrev xmlns:xlink="http://www.w3.org/1999/xlink" content-type="institution" xlink:title="Natural History Museum of the National Science Museum, Thailand" id="ABBRID0EMRAE" xlink:type="simple">THNHM</abbrev>-I-00028920 to <abbrev xmlns:xlink="http://www.w3.org/1999/xlink" content-type="institution" xlink:title="Natural History Museum of the National Science Museum, Thailand" id="ABBRID0ERRAE" xlink:type="simple">THNHM</abbrev>-I-00028940, <abbrev xmlns:xlink="http://www.w3.org/1999/xlink" content-type="institution" xlink:title="Natural History Museum of the National Science Museum, Thailand" id="ABBRID0EWRAE" xlink:type="simple">THNHM</abbrev>), same data locality. <bold>Western</bold>: • 3 workers (<abbrev xmlns:xlink="http://www.w3.org/1999/xlink" content-type="institution" xlink:title="Natural History Museum of the National Science Museum, Thailand" id="ABBRID0E4RAE" xlink:type="simple">THNHM</abbrev>-I-00028941, <abbrev xmlns:xlink="http://www.w3.org/1999/xlink" content-type="institution" xlink:title="Natural History Museum of the National Science Museum, Thailand" id="ABBRID0ECSAE" xlink:type="simple">THNHM</abbrev>), Kanchanaburi Province, Sai Yok District, Ban Chong Keab, dry dipterocarp forest, 25 May 2019, W. Jaitrong leg. <bold>Northeastern</bold>: • 7 workers (<abbrev xmlns:xlink="http://www.w3.org/1999/xlink" content-type="institution" xlink:title="Natural History Museum of the National Science Museum, Thailand" id="ABBRID0EJSAE" xlink:type="simple">THNHM</abbrev>-I-00027315, <abbrev xmlns:xlink="http://www.w3.org/1999/xlink" content-type="institution" xlink:title="Natural History Museum of the National Science Museum, Thailand" id="ABBRID0EOSAE" xlink:type="simple">THNHM</abbrev>), Nakhon Ratchasima Province, Wang Nam Kheao District, Sakaerat Environmental Research Station (ERS), dry dipterocarp forest, <named-content xmlns:xlink="http://www.w3.org/1999/xlink" content-type="dwc:verbatimCoordinates" xlink:type="simple"><named-content content-type="geo-json" specific-use="{&#34;type&#34;:&#34;Point&#34;,&#34;coordinates&#34;:[101.936800,14.503100]}" id="NCID0EWSAE" xlink:type="simple">14.5031°N, 101.9368°E</named-content></named-content>, 5 June 2022, W. Jaitrong leg., TH22-WJT-264 (<abbrev xmlns:xlink="http://www.w3.org/1999/xlink" content-type="institution" xlink:title="Natural History Museum of the National Science Museum, Thailand" id="ABBRID0E2SAE" xlink:type="simple">THNHM</abbrev>); <bold>Eastern</bold>: • 4 workers (<abbrev xmlns:xlink="http://www.w3.org/1999/xlink" content-type="institution" xlink:title="Natural History Museum of the National Science Museum, Thailand" id="ABBRID0ECTAE" xlink:type="simple">THNHM</abbrev>-I-00027316, <abbrev xmlns:xlink="http://www.w3.org/1999/xlink" content-type="institution" xlink:title="Natural History Museum of the National Science Museum, Thailand" id="ABBRID0EHTAE" xlink:type="simple">THNHM</abbrev>), Chachoengsao Province, Tha Takiab District, 6 April 2003, W. Jaitrong leg., WJT260403-01.</p><fig id="F2" position="float" orientation="portrait"><object-id xmlns:xlink="http://www.w3.org/1999/xlink" content-type="doi" xlink:type="simple">10.3897/zookeys.1210.125990.figure2</object-id><object-id xmlns:xlink="http://www.w3.org/1999/xlink" content-type="arpha" xlink:type="simple">633C77BD-38D3-5061-991A-B86AEEC63BF5</object-id><label>Figure 2.</label><caption><p><italic><tp:taxon-name><tp:taxon-name-part taxon-name-part-type="genus" reg="Meranoplus">Meranoplus</tp:taxon-name-part><tp:taxon-name-part taxon-name-part-type="species" reg="siamensis">siamensis</tp:taxon-name-part></tp:taxon-name></italic> sp. nov. (holotype, <abbrev xmlns:xlink="http://www.w3.org/1999/xlink" content-type="institution" xlink:title="Natural History Museum of the National Science Museum, Thailand" id="ABBRID0EVKBI" xlink:type="simple">THNHM</abbrev>-I-00027303) <bold>A</bold> head in full-face view <bold>B</bold> body in profile view <bold>C</bold> promesonotal shield in dorsal view <bold>D</bold> body in dorsal view.</p></caption><graphic xmlns:xlink="http://www.w3.org/1999/xlink" xlink:href="zookeys-1210-207_article-125990__-g002.jpg" position="float" orientation="portrait" xlink:type="simple" id="oo_1121261.jpg"><uri content-type="original_file" xlink:type="simple">https://binary.pensoft.net/fig/1121261</uri></graphic></fig></tp:treatment-sec><tp:treatment-sec sec-type="description" id="SECID0EMTAE"><title>Measurements and indices.</title><p>Holotype worker: <abbrev xmlns:xlink="http://www.w3.org/1999/xlink" xlink:title="Head length" id="ABBRID0ESTAE" xlink:type="simple">HL</abbrev> 0.63, <abbrev xmlns:xlink="http://www.w3.org/1999/xlink" xlink:title="Head width" id="ABBRID0EWTAE" xlink:type="simple">HW</abbrev> 0.65, <abbrev xmlns:xlink="http://www.w3.org/1999/xlink" xlink:title="Mesosomal length" id="ABBRID0E1TAE" xlink:type="simple">ML</abbrev> 0.62, <abbrev xmlns:xlink="http://www.w3.org/1999/xlink" xlink:title="Length of promesonotal shield" id="ABBRID0E5TAE" xlink:type="simple">PML</abbrev> 0.48, <abbrev xmlns:xlink="http://www.w3.org/1999/xlink" xlink:title="Pronotal width" id="ABBRID0ECUAE" xlink:type="simple">PW</abbrev> 0.63, <abbrev xmlns:xlink="http://www.w3.org/1999/xlink" xlink:title="Scape length" id="ABBRID0EGUAE" xlink:type="simple">SL</abbrev> 0. 0.45, <abbrev xmlns:xlink="http://www.w3.org/1999/xlink" xlink:title="Total length" id="ABBRID0EKUAE" xlink:type="simple">TL</abbrev> 2.58, <abbrev xmlns:xlink="http://www.w3.org/1999/xlink" xlink:title="Cephalic index" id="ABBRID0EOUAE" xlink:type="simple">CI</abbrev> 102.38, <abbrev xmlns:xlink="http://www.w3.org/1999/xlink" xlink:title="Pronotum index" id="ABBRID0ESUAE" xlink:type="simple">PMI</abbrev> 130.21, <abbrev xmlns:xlink="http://www.w3.org/1999/xlink" xlink:title="Scape index" id="ABBRID0EWUAE" xlink:type="simple">SI</abbrev> 69.77. Paratype workers (<italic>n</italic> = 5): <abbrev xmlns:xlink="http://www.w3.org/1999/xlink" xlink:title="Head length" id="ABBRID0E3UAE" xlink:type="simple">HL</abbrev> 0.60–0.65, <abbrev xmlns:xlink="http://www.w3.org/1999/xlink" xlink:title="Head width" id="ABBRID0EAVAE" xlink:type="simple">HW</abbrev> 0.63–0.66, <abbrev xmlns:xlink="http://www.w3.org/1999/xlink" xlink:title="Mesosomal length" id="ABBRID0EEVAE" xlink:type="simple">ML</abbrev> 0.60–0.65, <abbrev xmlns:xlink="http://www.w3.org/1999/xlink" xlink:title="Length of promesonotal shield" id="ABBRID0EIVAE" xlink:type="simple">PML</abbrev> 0.46–0.51, <abbrev xmlns:xlink="http://www.w3.org/1999/xlink" xlink:title="Pronotal width" id="ABBRID0EMVAE" xlink:type="simple">PW</abbrev> 0.62–0.65, <abbrev xmlns:xlink="http://www.w3.org/1999/xlink" xlink:title="Scape length" id="ABBRID0EQVAE" xlink:type="simple">SL</abbrev> 0.43–0.48, <abbrev xmlns:xlink="http://www.w3.org/1999/xlink" xlink:title="Total length" id="ABBRID0EUVAE" xlink:type="simple">TL</abbrev> 2.56–2.82, <abbrev xmlns:xlink="http://www.w3.org/1999/xlink" xlink:title="Cephalic index" id="ABBRID0EYVAE" xlink:type="simple">CI</abbrev> 100–106.45, <abbrev xmlns:xlink="http://www.w3.org/1999/xlink" xlink:title="Pronotum index" id="ABBRID0E3VAE" xlink:type="simple">PMI</abbrev> 127–136.26, <abbrev xmlns:xlink="http://www.w3.org/1999/xlink" xlink:title="Scape index" id="ABBRID0EAWAE" xlink:type="simple">SI</abbrev> 67.72–71.97.</p></tp:treatment-sec><tp:treatment-sec sec-type="description" id="SECID0EEWAE"><title>Description of worker.</title><p><bold><italic>Head</italic></bold> in full-face view subquadrate, slightly shorter than broad, with sides broadly convex, posterior margin distinctly convex, posterolateral corner bluntly angulate. Antennal scapes short, reaching level of posterior margin of compound eyes, apical half incrassate; antennal segment II slender, longer than each of segments III–VI, and almost as long as III+IV+V; segment VI broader than each of segments II–V. Clypeus roughly subrectangular, shorter than broad, its anterior margin feebly concave medially, while posterior clypeal margin almost straight. Mandibles subtriangular, masticatory margin with four teeth. Compound eyes large and convex when seen in full-face view, located laterally and well behind mid-length of head, with 8 or 9 ommatidia along longest axis, each facet hexagonal (Fig. <xref ref-type="fig" rid="F6">6A</xref>). Frontal lobes broad, its anterior corners right angled and lateral margin almost straight (Fig. <xref ref-type="fig" rid="F5">5H</xref>). Frontal carinae long reaching posterolateral corners of head.</p><p><bold><italic>Mesosoma</italic></bold> in dorsal view, promesonotal shield distinctly shorter than broad, its lateral margin convex, serrate, margined and slightly overhanging mesosoma; lateral and posterior portions of promesonotal shield with translucent fins; posterior margin of promesonotal shield sinuate and distinctly concave; anterolateral corners of promesonotal shield bluntly angulate and posterolateral corners of promesonotal shield roundly angulate; promesonotal shield with two pairs of fenestrae laterally; metanotal groove absent. Declivity of propodeum almost invisible from above, mostly overhung by posterior margin of promesonotal shield (propodeal spines are visible in profile). Mesosoma in profile subquadrate, dorsal outline weakly convex, lateral face of mesosoma relatively flat; lateral portion of pronotum subtriangular; metapleuron not clearly demarcated from mesopleuron and lateral face of propodeum. Propodeal spines long and acute, longer than wide at its base, located at middle of propodeal declivity length.</p><p><bold><italic>Petiole</italic></bold> in profile subtriangular. Subpetiolar process low, its ventral outline weakly convex, with small anterior denticle. <bold>Postpetiole</bold> in profile subquadrate, shorter than high; in dorsal view, distinctly shorter than broad, anterior margin weakly convex, posterior margin distinctly convex; dorsum of postpetiole somewhat flat, marginated with distinct ridge, posterior face convex. <bold>Gaster</bold> about as large as head and mesosoma combined; first gastral tergite largest, in dorsal view, its anterior margin distinctly concave.</p></tp:treatment-sec><tp:treatment-sec sec-type="Sculpture" id="SECID0EJXAE"><title>Sculpture.</title><p>Mandibles striate, shiny. Antennal scapes superficially striate. Head dorsally sparsely reticulate-rugulose laterally, while median portion weakly sculptured; half posterior portion of antennal scrobes shagreened mixed with few transverse ridges. Promesonotal shield more weakly sculptured than dorsum of head, with median portion smooth, shiny, and lacking any rugae; in profile, upper one-third portion of pronotum shagreened, while lower two-third portion with sparse irregular ridges; upper one-third portion of mesopleuron shagreened, lower two-thirds longitudinal weakly striate; metapleuron, and lateral faces of propodeum somewhat smooth and shiny. Propodeum declivity shagreened. Petiole smooth and shiny, postpetiole somewhat smooth but posterior face of postpetiole scabrous. First gastral tergite superficially shagreened with smooth and shiny interspaces.</p></tp:treatment-sec><tp:treatment-sec sec-type="Pilosity and coloration" id="SECID0EOXAE"><title>Pilosity and coloration.</title><p>Dorsa of head and mesosoma with dense erect hairs mixed with sparse longer hairs; antennae with dense suberect hairs; in profile, lower two-thirds of pronotum with sparse suberect hairs; lower one-third of mesopleuron and metapleuron with sparse suberect hairs; area around propodeal spiracle with sparse suberect hairs; femora and tibiae with numerous long outstanding hairs as well; petiole with weakly sparse erect hairs on its anterior face and dorsum; postpetiole with dense long erect hairs, except anterior face without hairs; gaster with dense long erect hairs. Body mainly reddish brown; mandibles, antennae, legs, and tip of gaster yellowish brown.</p></tp:treatment-sec><tp:treatment-sec sec-type="distribution" id="SECID0ETXAE"><title>Distribution.</title><p>Thailand (Uthai Thani, Chonburi, Nakhon Ratchasima and Kanchanaburi Provinces, Fig. <xref ref-type="fig" rid="F4">4</xref>).</p></tp:treatment-sec><tp:treatment-sec sec-type="etymology" id="SECID0E4XAE"><title>Etymology.</title><p>The specific name is after Thailand where the type locality is located; Thailand was called “Siam” in the past.</p></tp:treatment-sec><tp:treatment-sec sec-type="habitat" id="SECID0ECYAE"><title>Habitat.</title><p>This species can be found in dry evergreen and dry dipterocarp forests. The specimens collected from northeastern Thailand (colony code TH22-WJT-264) nested in the soil. Workers moved slowly on the ground.</p></tp:treatment-sec><tp:treatment-sec sec-type="Differential diagnosis" id="SECID0EHYAE"><title>Differential diagnosis.</title><p><italic><tp:taxon-name><tp:taxon-name-part taxon-name-part-type="genus" reg="Meranoplus">Meranoplus</tp:taxon-name-part><tp:taxon-name-part taxon-name-part-type="species" reg="siamensis">siamensis</tp:taxon-name-part></tp:taxon-name></italic> sp. nov. is a small species that is most similar to <italic><tp:taxon-name><tp:taxon-name-part taxon-name-part-type="genus" reg="Meranoplus">Meranoplus</tp:taxon-name-part><tp:taxon-name-part taxon-name-part-type="species" reg="tanomtongi">tanomtongi</tp:taxon-name-part></tp:taxon-name></italic> sp. nov. in general appearance, having a pair of fenestrae along each lateral margin of the promesonotal shield, and having a subrectangular postpetiole when seen in profile. However, <italic><tp:taxon-name><tp:taxon-name-part taxon-name-part-type="genus" reg="Meranoplus">M.</tp:taxon-name-part><tp:taxon-name-part taxon-name-part-type="species" reg="siamensis">siamensis</tp:taxon-name-part></tp:taxon-name></italic> can be distinguished from <italic><tp:taxon-name><tp:taxon-name-part taxon-name-part-type="genus" reg="Meranoplus">M.</tp:taxon-name-part><tp:taxon-name-part taxon-name-part-type="species" reg="tanomtongi">tanomtongi</tp:taxon-name-part></tp:taxon-name></italic> by: 1) anterior corners of frontal lobes right angled and lateral margin almost straight (round and lateral margin weakly convex in <italic><tp:taxon-name><tp:taxon-name-part taxon-name-part-type="genus" reg="Meranoplus">M.</tp:taxon-name-part><tp:taxon-name-part taxon-name-part-type="species" reg="tanomtongi">tanomtongi</tp:taxon-name-part></tp:taxon-name></italic>, see Figs <xref ref-type="fig" rid="F5">5E, H</xref> for comparison); 2) compound eyes with 8 or 9 ommatidia along longest axis, each facet hexagon (each facet round or elliptical in <italic><tp:taxon-name><tp:taxon-name-part taxon-name-part-type="genus" reg="Meranoplus">M.</tp:taxon-name-part><tp:taxon-name-part taxon-name-part-type="species" reg="tanomtongi">tanomtongi</tp:taxon-name-part></tp:taxon-name></italic>, see Figs <xref ref-type="fig" rid="F5">5G</xref>, <xref ref-type="fig" rid="F6">6A</xref> for comparison); 3) dorsum of head weakly sculptured (dorsum of head entirely and distinctly reticulate in <italic><tp:taxon-name><tp:taxon-name-part taxon-name-part-type="genus" reg="Meranoplus">M.</tp:taxon-name-part><tp:taxon-name-part taxon-name-part-type="species" reg="tanomtongi">tanomtongi</tp:taxon-name-part></tp:taxon-name></italic>, see Fig. <xref ref-type="fig" rid="F5">5F, I</xref> for comparison); 4) dorsum of postpetiole somewhat flat, marginated with distinct ridge (shallowly concave, marginated with distinct ridge in <italic><tp:taxon-name><tp:taxon-name-part taxon-name-part-type="genus" reg="Meranoplus">M.</tp:taxon-name-part><tp:taxon-name-part taxon-name-part-type="species" reg="tanomtongi">tanomtongi</tp:taxon-name-part></tp:taxon-name></italic>); 5) entire head with dense short hairs mixed with sparse longer hairs (hairs along head margin clearly longer than hairs on middle of head in <italic><tp:taxon-name><tp:taxon-name-part taxon-name-part-type="genus" reg="Meranoplus">M.</tp:taxon-name-part><tp:taxon-name-part taxon-name-part-type="species" reg="tanomtongi">tanomtongi</tp:taxon-name-part></tp:taxon-name></italic>, see Fig. <xref ref-type="fig" rid="F5">5F, I</xref> for comparison).</p><p>The type series of <italic><tp:taxon-name><tp:taxon-name-part taxon-name-part-type="genus" reg="Meranoplus">M.</tp:taxon-name-part><tp:taxon-name-part taxon-name-part-type="species" reg="siamensis">siamensis</tp:taxon-name-part></tp:taxon-name></italic> sp. nov. is very similar to the non-type specimens from Central Thailand (TH02-WJT-039). However, the two colonies have some variations: 1) compound eyes with 9 ommatidia along longest axis in the type series (8 ommatidia in colony no. TH02-WJT-039); 2) promesonotal shield shorter than broad in the type series (almost as long as broad in colony no. TH02-WJT-039); 3) posterior half of head with sparse and weak reticulation in the type series (dense distinct reticulations in colony no. TH02-WJT-039); 4) propodeal declivity somewhat shagreened in the type series (smooth and shiny in colony no. TH02-WJT-039); 5) first gastral tergite superficially shagreened with smooth and shiny interspaces in the type series (distinctly shagreened in colony no. TH02-WJT-039). These characters are not clear enough to distinguish the two populations.</p></tp:treatment-sec><tp:treatment-sec><!--Section generated to contain objects referenced in tp:taxon-treatment.--><fig id="F5" position="float" orientation="portrait"><object-id xmlns:xlink="http://www.w3.org/1999/xlink" content-type="doi" xlink:type="simple">10.3897/zookeys.1210.125990.figure5</object-id><object-id xmlns:xlink="http://www.w3.org/1999/xlink" content-type="arpha" xlink:type="simple">649FECB9-7CB3-5706-B20C-141C509BFD21</object-id><label>Figure 5.</label><caption><p>Characters used in key <bold>A, B, E</bold><italic><tp:taxon-name><tp:taxon-name-part taxon-name-part-type="genus" reg="Meranoplus">Meranoplus</tp:taxon-name-part><tp:taxon-name-part taxon-name-part-type="species" reg="tanomtongi">tanomtongi</tp:taxon-name-part></tp:taxon-name></italic> (holotype, <abbrev xmlns:xlink="http://www.w3.org/1999/xlink" content-type="institution" xlink:title="Natural History Museum of the National Science Museum, Thailand" id="ABBRID0EVNBI" xlink:type="simple">THNHM</abbrev>-I00028903) <bold>F, G</bold><italic><tp:taxon-name><tp:taxon-name-part taxon-name-part-type="genus" reg="Meranoplus">M.</tp:taxon-name-part><tp:taxon-name-part taxon-name-part-type="species" reg="tanomtongi">tanomtongi</tp:taxon-name-part></tp:taxon-name></italic> (non-type worker, <abbrev xmlns:xlink="http://www.w3.org/1999/xlink" content-type="institution" xlink:title="Natural History Museum of the National Science Museum, Thailand" id="ABBRID0EHOBI" xlink:type="simple">THNHM</abbrev>-I-00028904) <bold>C, D</bold><italic><tp:taxon-name><tp:taxon-name-part taxon-name-part-type="genus" reg="Meranoplus">M.</tp:taxon-name-part><tp:taxon-name-part taxon-name-part-type="species" reg="bicolor">bicolor</tp:taxon-name-part></tp:taxon-name></italic> (non-type, <abbrev xmlns:xlink="http://www.w3.org/1999/xlink" content-type="institution" xlink:title="Natural History Museum of the National Science Museum, Thailand" id="ABBRID0EZOBI" xlink:type="simple">THNHM</abbrev>-I-00027270) <bold>H</bold><italic><tp:taxon-name><tp:taxon-name-part taxon-name-part-type="genus" reg="Meranoplus">M.</tp:taxon-name-part><tp:taxon-name-part taxon-name-part-type="species" reg="siamensis">siamensis</tp:taxon-name-part></tp:taxon-name></italic> (holotype, <abbrev xmlns:xlink="http://www.w3.org/1999/xlink" content-type="institution" xlink:title="Natural History Museum of the National Science Museum, Thailand" id="ABBRID0ELPBI" xlink:type="simple">THNHM</abbrev>-I-00027303) <bold>I</bold><italic><tp:taxon-name><tp:taxon-name-part taxon-name-part-type="genus" reg="Meranoplus">M.</tp:taxon-name-part><tp:taxon-name-part taxon-name-part-type="species" reg="siamensis">siamensis</tp:taxon-name-part></tp:taxon-name></italic> (non-type worker, <abbrev xmlns:xlink="http://www.w3.org/1999/xlink" content-type="institution" xlink:title="Natural History Museum of the National Science Museum, Thailand" id="ABBRID0E4PBI" xlink:type="simple">THNHM</abbrev>-I-00028942) <bold>A, C</bold> petiole and postpetiole in profile <bold>B, D</bold> petiole and postpetiole in dorsal view <bold>E, H</bold> anterior corners of frontal lobes <bold>F, I</bold> head in full-face view <bold>G</bold> eye.</p></caption><graphic xmlns:xlink="http://www.w3.org/1999/xlink" xlink:href="zookeys-1210-207_article-125990__-g005.jpg" position="float" orientation="portrait" xlink:type="simple" id="oo_1121265.jpg"><uri content-type="original_file" xlink:type="simple">https://binary.pensoft.net/fig/1121265</uri></graphic></fig><fig id="F6" position="float" orientation="portrait"><object-id xmlns:xlink="http://www.w3.org/1999/xlink" content-type="doi" xlink:type="simple">10.3897/zookeys.1210.125990.figure6</object-id><object-id xmlns:xlink="http://www.w3.org/1999/xlink" content-type="arpha" xlink:type="simple">B3ADC034-BE84-5025-A5D0-F36A57119BAD</object-id><label>Figure 6.</label><caption><p>Characters used in key <bold>A</bold><italic><tp:taxon-name><tp:taxon-name-part taxon-name-part-type="genus" reg="Meranoplus">Meranoplus</tp:taxon-name-part><tp:taxon-name-part taxon-name-part-type="species" reg="siamensis">siamensis</tp:taxon-name-part></tp:taxon-name></italic> (non-type worker, <abbrev xmlns:xlink="http://www.w3.org/1999/xlink" content-type="institution" xlink:title="Natural History Museum of the National Science Museum, Thailand" id="ABBRID0EGRBI" xlink:type="simple">THNHM</abbrev>-I00028942) <bold>B, F</bold><italic><tp:taxon-name><tp:taxon-name-part taxon-name-part-type="genus" reg="Meranoplus">M.</tp:taxon-name-part><tp:taxon-name-part taxon-name-part-type="species" reg="castaneus">castaneus</tp:taxon-name-part></tp:taxon-name></italic> (non-type, <abbrev xmlns:xlink="http://www.w3.org/1999/xlink" content-type="institution" xlink:title="Natural History Museum of the National Science Museum, Thailand" id="ABBRID0EYRBI" xlink:type="simple">THNHM</abbrev>-I-00027323) <bold>C</bold><italic><tp:taxon-name><tp:taxon-name-part taxon-name-part-type="genus" reg="Meranoplus">M.</tp:taxon-name-part><tp:taxon-name-part taxon-name-part-type="species" reg="laeviventris">laeviventris</tp:taxon-name-part></tp:taxon-name></italic> (non-type, <abbrev xmlns:xlink="http://www.w3.org/1999/xlink" content-type="institution" xlink:title="Natural History Museum of the National Science Museum, Thailand" id="ABBRID0EKSBI" xlink:type="simple">THNHM</abbrev>-I-00027329) <bold>D, E</bold><italic><tp:taxon-name><tp:taxon-name-part taxon-name-part-type="genus" reg="Meranoplus">M.</tp:taxon-name-part><tp:taxon-name-part taxon-name-part-type="species" reg="bellii">bellii</tp:taxon-name-part></tp:taxon-name></italic> (lectotype, <ext-link xmlns:xlink="http://www.w3.org/1999/xlink" xlink:href="http://www.antweb.org/specimen/CASENT0908933" ext-link-type="uri" xlink:type="simple">CASENT0908933</ext-link>) <bold>G, H</bold><italic><tp:taxon-name><tp:taxon-name-part taxon-name-part-type="genus" reg="Meranoplus">M.</tp:taxon-name-part><tp:taxon-name-part taxon-name-part-type="species" reg="dlusskyi">dlusskyi</tp:taxon-name-part></tp:taxon-name></italic> (in <xref ref-type="bibr" rid="B34">Zryanin 2015</xref>) <bold>I</bold><italic><tp:taxon-name><tp:taxon-name-part taxon-name-part-type="genus" reg="Meranoplus">M.</tp:taxon-name-part><tp:taxon-name-part taxon-name-part-type="species" reg="levis">levis</tp:taxon-name-part></tp:taxon-name></italic> (holotype, <ext-link xmlns:xlink="http://www.w3.org/1999/xlink" xlink:href="http://www.antweb.org/specimen/CASENT0902025" ext-link-type="uri" xlink:type="simple">CASENT0902025</ext-link>) <bold>A</bold> eye <bold>B, C</bold> petiole and postpetiole in profile <bold>D, F, G, I</bold> mesosoma in profile <bold>E</bold> gaster in dorsal view <bold>H</bold> head in profile.</p></caption><graphic xmlns:xlink="http://www.w3.org/1999/xlink" xlink:href="zookeys-1210-207_article-125990__-g006.jpg" position="float" orientation="portrait" xlink:type="simple" id="oo_1121266.jpg"><uri content-type="original_file" xlink:type="simple">https://binary.pensoft.net/fig/1121266</uri></graphic></fig><fig id="F4" position="float" orientation="portrait"><object-id xmlns:xlink="http://www.w3.org/1999/xlink" content-type="doi" xlink:type="simple">10.3897/zookeys.1210.125990.figure4</object-id><object-id xmlns:xlink="http://www.w3.org/1999/xlink" content-type="arpha" xlink:type="simple">022BF206-EA60-539A-A2CA-A0B9454BE792</object-id><label>Figure 4.</label><caption><p>Distribution of <italic><tp:taxon-name><tp:taxon-name-part taxon-name-part-type="genus" reg="Meranoplus">Meranoplus</tp:taxon-name-part></tp:taxon-name></italic> Thai species in Thailand.</p></caption><graphic xmlns:xlink="http://www.w3.org/1999/xlink" xlink:href="zookeys-1210-207_article-125990__-g004.jpg" position="float" orientation="portrait" xlink:type="simple" id="oo_1121263.jpg"><uri content-type="original_file" xlink:type="simple">https://binary.pensoft.net/fig/1121263</uri></graphic></fig></tp:treatment-sec><ref-list><ref id="B34"><mixed-citation xmlns:xlink="http://www.w3.org/1999/xlink" xlink:type="simple"><person-group><name name-style="western"><surname>Zryanin</surname><given-names>VA</given-names></name></person-group> (<year>2015</year>) <article-title>The first subterranean ant species of the genus <italic><tp:taxon-name><tp:taxon-name-part taxon-name-part-type="genus">Meranoplus</tp:taxon-name-part></tp:taxon-name></italic> F. Smith, 1853 (<tp:taxon-name><tp:taxon-name-part taxon-name-part-type="order">Hymenoptera</tp:taxon-name-part></tp:taxon-name>: <tp:taxon-name><tp:taxon-name-part taxon-name-part-type="family">Formicidae</tp:taxon-name-part></tp:taxon-name>) from Vietnam.</article-title><source>Caucasian Entomological Bulletin</source><volume>11</volume>: <fpage>153</fpage>–<lpage>160</lpage>. <ext-link xlink:href="10.23885/1814-3326-2015-11-1-153-160" ext-link-type="doi" xlink:type="simple">https://doi.org/10.23885/1814-3326-2015-11-1-153-160</ext-link></mixed-citation></ref></ref-list></tp:taxon-treatment>
