# Supplementary material for: ﻿Two new species and a new record of the ant genus Meranoplus Smith, 1853 (Hymenoptera, Formicidae, Myrmicinae) from Thailand
Source: Zookeys. 2024 Aug 26;1210:207–27. doi: 10.3897/zookeys.1210.125990 (PMC11369496; doi:10.3897/zookeys.1210.125990)
Supplement: XML Treatment for Meranoplus tanomtongi [file zookeys.1210.125990-treatment4.xml]

<!DOCTYPE tp:taxon-treatment
  PUBLIC "-//TaxonX//DTD Taxonomic Treatment Publishing DTD v0 20100105//EN" "tax-treatment-NSO.dtd">
<tp:taxon-treatment xmlns:tp="http://www.plazi.org/taxpub"><tp:treatment-meta><kwd-group><label>Taxon classification</label><kwd>
              <named-content content-type="kingdom">Animalia</named-content>
            </kwd><kwd>
              <named-content content-type="order">Hymenoptera</named-content>
            </kwd><kwd>
              <named-content content-type="family">Formicidae</named-content>
            </kwd></kwd-group><mixed-citation publication-type="journal"><person-group><name><surname>Yodprasit</surname><given-names>Kuntima</given-names></name><name><surname>Buddhakala</surname><given-names>Nopparat</given-names></name><name><surname>Tasen</surname><given-names>Wattanachai</given-names></name><name><surname>Jaitrong</surname><given-names>Weeyawat</given-names></name></person-group><article-title>﻿Two new species and a new record of the ant genus <italic><tp:taxon-name><tp:taxon-name-part taxon-name-part-type="genus" reg="Meranoplus">Meranoplus</tp:taxon-name-part></tp:taxon-name></italic> Smith, 1853 (<tp:taxon-name><tp:taxon-name-part taxon-name-part-type="order">Hymenoptera</tp:taxon-name-part></tp:taxon-name>, <tp:taxon-name><tp:taxon-name-part taxon-name-part-type="family">Formicidae</tp:taxon-name-part></tp:taxon-name>, <tp:taxon-name><tp:taxon-name-part taxon-name-part-type="subfamily">Myrmicinae</tp:taxon-name-part></tp:taxon-name>) from Thailand</article-title><source>Zookeys</source><day>26</day><month>08</month><year>2024</year><volume>1210</volume><fpage>207</fpage><lpage>227</lpage><pub-id pub-id-type="doi">10.3897/zookeys.1210.125990</pub-id></mixed-citation></tp:treatment-meta><tp:nomenclature><label>﻿</label><tp:taxon-name>
            <object-id xmlns:xlink="http://www.w3.org/1999/xlink" content-type="arpha" xlink:type="simple">59ACA3DE-7390-561C-8381-8E647BA97F47</object-id>
            <tp:taxon-name-part taxon-name-part-type="genus" reg="Meranoplus">Meranoplus</tp:taxon-name-part>
            <tp:taxon-name-part taxon-name-part-type="species" reg="tanomtongi">tanomtongi</tp:taxon-name-part>
            <object-id xmlns:xlink="http://www.w3.org/1999/xlink" content-type="zoobank" xlink:type="simple">https://zoobank.org/7D7848E3-8BA7-49E5-AC8A-3A09BCE7A96B</object-id>
          </tp:taxon-name><tp:taxon-authority>Yodprasit &amp; Jaitrong</tp:taxon-authority><tp:taxon-status xmlns:xlink="http://www.w3.org/1999/xlink" xlink:type="simple">sp. nov.</tp:taxon-status><xref ref-type="fig" rid="F3">Figs 3A–D</xref><xref ref-type="fig" rid="F5">, 5A, B, E–G</xref></tp:nomenclature><tp:treatment-sec sec-type="Types" id="SECID0ED5AE"><title>Types.</title><p><bold><italic>Holotype</italic></bold>: • worker (<abbrev xmlns:xlink="http://www.w3.org/1999/xlink" content-type="institution" xlink:title="Natural History Museum of the National Science Museum, Thailand" id="ABBRID0EO5AE" xlink:type="simple">THNHM</abbrev>-I-00028903, <abbrev xmlns:xlink="http://www.w3.org/1999/xlink" content-type="institution" xlink:title="Natural History Museum of the National Science Museum, Thailand" id="ABBRID0ET5AE" xlink:type="simple">THNHM</abbrev>), northeastern Thailand, Kalasin Province, Kuchinarai District, Nong Hang Subdistrict, dry dipterocarp forest, <named-content xmlns:xlink="http://www.w3.org/1999/xlink" content-type="dwc:verbatimCoordinates" xlink:type="simple"><named-content content-type="geo-json" specific-use="{&#34;type&#34;:&#34;Point&#34;,&#34;coordinates&#34;:[104.108900,16.555900]}" id="NCID0E25AE" xlink:type="simple">16.5559°N, 104.1089°E</named-content></named-content>, 10 December 2007, W. Jaitrong leg., TH07-WJT-1010, honey baiting trap. <bold><italic>Paratypes</italic></bold>: • 10 workers (<abbrev xmlns:xlink="http://www.w3.org/1999/xlink" content-type="institution" xlink:title="Natural History Museum of the National Science Museum, Thailand" id="ABBRID0ED6AE" xlink:type="simple">THNHM</abbrev>-I-00028904 to <abbrev xmlns:xlink="http://www.w3.org/1999/xlink" content-type="institution" xlink:title="Natural History Museum of the National Science Museum, Thailand" id="ABBRID0EI6AE" xlink:type="simple">THNHM</abbrev>-I-00028913), same data as holotype. The paratypes are deposited in <abbrev xmlns:xlink="http://www.w3.org/1999/xlink" content-type="institution" xlink:title="Natural History Museum of the National Science Museum, Thailand" id="ABBRID0EN6AE" xlink:type="simple">THNHM</abbrev>.</p></tp:treatment-sec><tp:treatment-sec sec-type="type material" id="SECID0ES6AE"><title>Non-type material examined.</title><p><bold>Laos. Central</bold>: • 4 workers (<abbrev xmlns:xlink="http://www.w3.org/1999/xlink" content-type="institution" xlink:title="Natural History Museum of the National Science Museum, Thailand" id="ABBRID0E16AE" xlink:type="simple">THNHM</abbrev>-I-00028914, <abbrev xmlns:xlink="http://www.w3.org/1999/xlink" content-type="institution" xlink:title="Natural History Museum of the National Science Museum, Thailand" id="ABBRID0EAAAG" xlink:type="simple">THNHM</abbrev>), Vientiance Province, Pak Ngum District, Ban Pha Dang, dry evergreen forest, <named-content xmlns:xlink="http://www.w3.org/1999/xlink" content-type="dwc:verbatimCoordinates" xlink:type="simple"><named-content content-type="geo-json" specific-use="{&#34;type&#34;:&#34;Point&#34;,&#34;coordinates&#34;:[102.963900,18.271600]}" id="NCID0EIAAG" xlink:type="simple">18.2716°N, 102.9639°E</named-content></named-content>, 12 June 2010, W. Jaitrong leg., WJT10-LAO111 • 1 worker (<abbrev xmlns:xlink="http://www.w3.org/1999/xlink" content-type="institution" xlink:title="Natural History Museum of the National Science Museum, Thailand" id="ABBRID0ENAAG" xlink:type="simple">THNHM</abbrev>-I-00028915, <abbrev xmlns:xlink="http://www.w3.org/1999/xlink" content-type="institution" xlink:title="Natural History Museum of the National Science Museum, Thailand" id="ABBRID0ESAAG" xlink:type="simple">THNHM</abbrev>), same locality and date, Sk. Yamane leg., LA10-SKY-096, sandy soil. <bold>Thailand. Northeastern</bold>: • 1 worker (<abbrev xmlns:xlink="http://www.w3.org/1999/xlink" content-type="institution" xlink:title="Natural History Museum of the National Science Museum, Thailand" id="ABBRID0EZAAG" xlink:type="simple">THNHM</abbrev>-I-00028916, <abbrev xmlns:xlink="http://www.w3.org/1999/xlink" content-type="institution" xlink:title="Natural History Museum of the National Science Museum, Thailand" id="ABBRID0E5AAG" xlink:type="simple">THNHM</abbrev>), Mukdahan Province, Kham Cha-e District, Kheang Chang Niam Village, mixed deciduous forest, <named-content xmlns:xlink="http://www.w3.org/1999/xlink" content-type="dwc:verbatimCoordinates" xlink:type="simple"><named-content content-type="geo-json" specific-use="{&#34;type&#34;:&#34;Point&#34;,&#34;coordinates&#34;:[104.270300,16.569800]}" id="NCID0EGBAG" xlink:type="simple">16.5698°N, 104.2703°E</named-content></named-content>, 8 June 2007, unknown collector • 1 worker (<abbrev xmlns:xlink="http://www.w3.org/1999/xlink" content-type="institution" xlink:title="Natural History Museum of the National Science Museum, Thailand" id="ABBRID0ELBAG" xlink:type="simple">THNHM</abbrev>-I-00028917, <abbrev xmlns:xlink="http://www.w3.org/1999/xlink" content-type="institution" xlink:title="Natural History Museum of the National Science Museum, Thailand" id="ABBRID0EQBAG" xlink:type="simple">THNHM</abbrev>), same locality, 4 August 2007, P. Kosonpanyapiwat leg. • 4 workers (<abbrev xmlns:xlink="http://www.w3.org/1999/xlink" content-type="institution" xlink:title="Natural History Museum of the National Science Museum, Thailand" id="ABBRID0EVBAG" xlink:type="simple">THNHM</abbrev>-I-00028918, <abbrev xmlns:xlink="http://www.w3.org/1999/xlink" content-type="institution" xlink:title="Natural History Museum of the National Science Museum, Thailand" id="ABBRID0E1BAG" xlink:type="simple">THNHM</abbrev>), same locality and collector, 2 September 2007.</p><fig id="F3" position="float" orientation="portrait"><object-id xmlns:xlink="http://www.w3.org/1999/xlink" content-type="doi" xlink:type="simple">10.3897/zookeys.1210.125990.figure3</object-id><object-id xmlns:xlink="http://www.w3.org/1999/xlink" content-type="arpha" xlink:type="simple">28E7EF3F-048B-577F-A5C9-F5D8397FE9A3</object-id><label>Figure 3.</label><caption><p><italic><tp:taxon-name><tp:taxon-name-part taxon-name-part-type="genus" reg="Meranoplus">Meranoplus</tp:taxon-name-part><tp:taxon-name-part taxon-name-part-type="species" reg="tanomtongi">tanomtongi</tp:taxon-name-part></tp:taxon-name></italic> sp. nov. (holotype, <abbrev xmlns:xlink="http://www.w3.org/1999/xlink" content-type="institution" xlink:title="Natural History Museum of the National Science Museum, Thailand" id="ABBRID0E1LBI" xlink:type="simple">THNHM</abbrev>-I-00028903) <bold>A</bold> head in full-face view <bold>B</bold> body in profile view <bold>C</bold> promesonotal shield in dorsal view <bold>D</bold> body in dorsal view.</p></caption><graphic xmlns:xlink="http://www.w3.org/1999/xlink" xlink:href="zookeys-1210-207_article-125990__-g003.jpg" position="float" orientation="portrait" xlink:type="simple" id="oo_1121262.jpg"><uri content-type="original_file" xlink:type="simple">https://binary.pensoft.net/fig/1121262</uri></graphic></fig></tp:treatment-sec><tp:treatment-sec sec-type="description" id="SECID0E6BAG"><title>Measurements and indices.</title><p>Holotype worker: <abbrev xmlns:xlink="http://www.w3.org/1999/xlink" xlink:title="Head length" id="ABBRID0EFCAG" xlink:type="simple">HL</abbrev> 0.63, <abbrev xmlns:xlink="http://www.w3.org/1999/xlink" xlink:title="Head width" id="ABBRID0EJCAG" xlink:type="simple">HW</abbrev> 0.65, <abbrev xmlns:xlink="http://www.w3.org/1999/xlink" xlink:title="Mesosomal length" id="ABBRID0ENCAG" xlink:type="simple">ML</abbrev> 0.65, <abbrev xmlns:xlink="http://www.w3.org/1999/xlink" xlink:title="Length of promesonotal shield" id="ABBRID0ERCAG" xlink:type="simple">PML</abbrev> 0.51, <abbrev xmlns:xlink="http://www.w3.org/1999/xlink" xlink:title="Pronotal width" id="ABBRID0EVCAG" xlink:type="simple">PW</abbrev> 0.65, <abbrev xmlns:xlink="http://www.w3.org/1999/xlink" xlink:title="Scape length" id="ABBRID0EZCAG" xlink:type="simple">SL</abbrev> 0.45, <abbrev xmlns:xlink="http://www.w3.org/1999/xlink" xlink:title="Total length" id="ABBRID0E4CAG" xlink:type="simple">TL</abbrev> 2.72, <abbrev xmlns:xlink="http://www.w3.org/1999/xlink" xlink:title="Cephalic index" id="ABBRID0EBDAG" xlink:type="simple">CI</abbrev> 103, <abbrev xmlns:xlink="http://www.w3.org/1999/xlink" xlink:title="Pronotum index" id="ABBRID0EFDAG" xlink:type="simple">PMI</abbrev> 129, <abbrev xmlns:xlink="http://www.w3.org/1999/xlink" xlink:title="Scape index" id="ABBRID0EJDAG" xlink:type="simple">SI</abbrev> 70. Paratype workers (<italic>n</italic> = 5): <abbrev xmlns:xlink="http://www.w3.org/1999/xlink" xlink:title="Head length" id="ABBRID0EPDAG" xlink:type="simple">HL</abbrev> 0.62–0.65, <abbrev xmlns:xlink="http://www.w3.org/1999/xlink" xlink:title="Head width" id="ABBRID0ETDAG" xlink:type="simple">HW</abbrev> 0.61–0.65, <abbrev xmlns:xlink="http://www.w3.org/1999/xlink" xlink:title="Mesosomal length" id="ABBRID0EXDAG" xlink:type="simple">ML</abbrev> 0.62–0.68, <abbrev xmlns:xlink="http://www.w3.org/1999/xlink" xlink:title="Length of promesonotal shield" id="ABBRID0E2DAG" xlink:type="simple">PML</abbrev> 0.48–0.52, <abbrev xmlns:xlink="http://www.w3.org/1999/xlink" xlink:title="Pronotal width" id="ABBRID0E6DAG" xlink:type="simple">PW</abbrev> 0.61–0.70, <abbrev xmlns:xlink="http://www.w3.org/1999/xlink" xlink:title="Scape length" id="ABBRID0EDEAG" xlink:type="simple">SL</abbrev> 0.45–0.46, <abbrev xmlns:xlink="http://www.w3.org/1999/xlink" xlink:title="Total length" id="ABBRID0EHEAG" xlink:type="simple">TL</abbrev> 2.62– 2.85, <abbrev xmlns:xlink="http://www.w3.org/1999/xlink" xlink:title="Cephalic index" id="ABBRID0ELEAG" xlink:type="simple">CI</abbrev> 98–104, <abbrev xmlns:xlink="http://www.w3.org/1999/xlink" xlink:title="Pronotum index" id="ABBRID0EPEAG" xlink:type="simple">PMI</abbrev> 122–140, <abbrev xmlns:xlink="http://www.w3.org/1999/xlink" xlink:title="Scape index" id="ABBRID0ETEAG" xlink:type="simple">SI</abbrev> 68–74.</p></tp:treatment-sec><tp:treatment-sec sec-type="description" id="SECID0EXEAG"><title>Description of worker.</title><p><bold><italic>Head</italic></bold> in full-face view subquadrate, almost as long as broad, with sides weakly convex, posterior margin weakly convex, posterolateral corners bluntly angulate. Antennal scapes short, only reaching level of posterior margin of compound eyes, apical half incrassate; antennal segment II slender, longer than each of segments III–VI, and almost as long as III+IV+V; segment VI broader than each of segments II–V. Clypeus roughly subrectangular, shorter than broad, its anterior margin feebly concave, while posterior clypeal margin almost straight. Mandibles subtriangular, masticatory margin with four teeth. Compound eyes large, strongly convex in full-face view, located laterally behind mid-length of head, with eight ommatidia along longest axis, each facet round or elliptical (Fig. <xref ref-type="fig" rid="F5">5G</xref>). Frontal lobes broad, its anterior corners round, its lateral margin weakly convex (Fig. <xref ref-type="fig" rid="F5">5E</xref>). Frontal carinae long, reaching posterolateral corners of head.</p><p><bold><italic>Mesosoma</italic></bold> in dorsal view promesonotal shield distinctly shorter than broad, laterally convex, sinuate, margined and slightly overhanging mesosoma; lateral and posterior portions of promesonotal shield with translucent fins; posterior margin of promesonotal shield sinuate and distinctly concave; anterior corners of pronotum and posterior corners of mesonotum bluntly angulate; promesonotal shield with two pairs of fenestrae laterally; metanotal groove absent. Declivity of propodeum almost invisible from above, overhung by posterior margin of promesonotal shield (propodeal spines are visible in profile). Mesosoma in profile subquadrate, weakly convex dorsal outline, lateral face of mesosoma flat; lateral face of pronotum subtriangular; metapleuron not clearly demarcated from mesopleuron and lateral face of propodeum. Propodeal spines long and acute, located at middle of propodeal length, in profile.</p><p><bold><italic>Petiole</italic></bold> in profile subtriangular, both anterior and posterior faces weakly convex; when viewed from behind, dorsal margin transverse and smoothly convex. Subpetiolar process low, its ventral outline weakly convex, with small anterior denticle. <bold>Postpetiole</bold> in profile subquadrate, shorter than high; in dorsal view, distinctly shorter than broad, anterior margin almost straight, while posterior margin distinctly convex; dorsum of postpetiole shallowly concave marginated with sinuate ridge, posterior face convex. <bold>Gaster</bold> larger than head and mesosoma combined; first gastral tergite largest, in dorsal view, its anterior margin distinctly concave.</p></tp:treatment-sec><tp:treatment-sec sec-type="Sculpture" id="SECID0E3FAG"><title>Sculpture.</title><p>Mandibles striate but shiny. Antennal scapes superficially striate. Dorsum of head in full-face view entirely reticulate; posterior half of antennal scrobes shagreened mixed with a few transverse ridges. Dorsum of promesonotal shield distinctly reticulate but median region with weaker reticulation than elsewhere; in profile, upper half portion of lateral faces of pronotum shagreened, while lower half portion with sparse irregular ridges; upper one-third portion of mesopleuron shagreened, lower two-third portion weakly longitudinally striate; metapleuron and lateral face of propodeum smooth and shiny. Propodeum declivity superficially shagreened. Petiole smooth and shiny. Postpetiole somewhat smooth but upper portion of posterior face with wrinkles. First gastral tergite superficially shagreened with smooth and shiny interspaces.</p></tp:treatment-sec><tp:treatment-sec sec-type="Pilosity and coloration" id="SECID0EBGAG"><title>Pilosity and coloration.</title><p>Dorsum of head with dense erect hairs (usually a closed cell with a hair), hairs along head margin clearly longer than hairs on middle of head; antennae with dense, suberect hairs; promesonotal shield with dense, erect hairs; legs with dense suberect hairs; in profile, lower two-thirds of pronotum with sparse suberect hairs; lower one-third of mesopleuron and metapleuron with sparse suberect hairs; area around propodeal spiracle with sparse, suberect hairs; femora and tibiae with numerous long, outstanding hairs as well; petiole with sparse, erect hairs on its dorsum; postpetiole with dense, long, erect hairs, except anterior face without hairs; femora and tibiae with numerous long, outstanding hairs as well; gaster with dense, long, erect hairs. Dorsum of body (head, mesosoma, and gaster) and waist yellowish brown; mandibles, antennae, legs, and tip of gaster yellow.</p></tp:treatment-sec><tp:treatment-sec sec-type="distribution" id="SECID0EGGAG"><title>Distribution.</title><p>Laos (Vientiane Province), Thailand (Kalasin and Mukdahan Provinces, Fig. <xref ref-type="fig" rid="F4">4</xref>).</p><fig id="F4" position="float" orientation="portrait"><object-id xmlns:xlink="http://www.w3.org/1999/xlink" content-type="doi" xlink:type="simple">10.3897/zookeys.1210.125990.figure4</object-id><object-id xmlns:xlink="http://www.w3.org/1999/xlink" content-type="arpha" xlink:type="simple">022BF206-EA60-539A-A2CA-A0B9454BE792</object-id><label>Figure 4.</label><caption><p>Distribution of <italic><tp:taxon-name><tp:taxon-name-part taxon-name-part-type="genus" reg="Meranoplus">Meranoplus</tp:taxon-name-part></tp:taxon-name></italic> Thai species in Thailand.</p></caption><graphic xmlns:xlink="http://www.w3.org/1999/xlink" xlink:href="zookeys-1210-207_article-125990__-g004.jpg" position="float" orientation="portrait" xlink:type="simple" id="oo_1121263.jpg"><uri content-type="original_file" xlink:type="simple">https://binary.pensoft.net/fig/1121263</uri></graphic></fig></tp:treatment-sec><tp:treatment-sec sec-type="etymology" id="SECID0EQGAG"><title>Etymology.</title><p>The specific name is dedicated to Professor Alongklod Tanomtong of Khon Kaen University, who is an excellent specialist in biological sciences in Thailand, who helped and inspired many young biologists.</p></tp:treatment-sec><tp:treatment-sec sec-type="habitat" id="SECID0EVGAG"><title>Habitat.</title><p>This species can be found in lowland primary forest (300–600 m a.s.l.). The type series was collected from a dry dipterocarp forest. Lao specimens (colony code WJT10-LAO111) were collected from a dry evergreen forest. Specimens from Mukdahan Province, northeastern Thailand were collected in a mixed deciduous forest.</p><fig id="F5" position="float" orientation="portrait"><object-id xmlns:xlink="http://www.w3.org/1999/xlink" content-type="doi" xlink:type="simple">10.3897/zookeys.1210.125990.figure5</object-id><object-id xmlns:xlink="http://www.w3.org/1999/xlink" content-type="arpha" xlink:type="simple">649FECB9-7CB3-5706-B20C-141C509BFD21</object-id><label>Figure 5.</label><caption><p>Characters used in key <bold>A, B, E</bold><italic><tp:taxon-name><tp:taxon-name-part taxon-name-part-type="genus" reg="Meranoplus">Meranoplus</tp:taxon-name-part><tp:taxon-name-part taxon-name-part-type="species" reg="tanomtongi">tanomtongi</tp:taxon-name-part></tp:taxon-name></italic> (holotype, <abbrev xmlns:xlink="http://www.w3.org/1999/xlink" content-type="institution" xlink:title="Natural History Museum of the National Science Museum, Thailand" id="ABBRID0EVNBI" xlink:type="simple">THNHM</abbrev>-I00028903) <bold>F, G</bold><italic><tp:taxon-name><tp:taxon-name-part taxon-name-part-type="genus" reg="Meranoplus">M.</tp:taxon-name-part><tp:taxon-name-part taxon-name-part-type="species" reg="tanomtongi">tanomtongi</tp:taxon-name-part></tp:taxon-name></italic> (non-type worker, <abbrev xmlns:xlink="http://www.w3.org/1999/xlink" content-type="institution" xlink:title="Natural History Museum of the National Science Museum, Thailand" id="ABBRID0EHOBI" xlink:type="simple">THNHM</abbrev>-I-00028904) <bold>C, D</bold><italic><tp:taxon-name><tp:taxon-name-part taxon-name-part-type="genus" reg="Meranoplus">M.</tp:taxon-name-part><tp:taxon-name-part taxon-name-part-type="species" reg="bicolor">bicolor</tp:taxon-name-part></tp:taxon-name></italic> (non-type, <abbrev xmlns:xlink="http://www.w3.org/1999/xlink" content-type="institution" xlink:title="Natural History Museum of the National Science Museum, Thailand" id="ABBRID0EZOBI" xlink:type="simple">THNHM</abbrev>-I-00027270) <bold>H</bold><italic><tp:taxon-name><tp:taxon-name-part taxon-name-part-type="genus" reg="Meranoplus">M.</tp:taxon-name-part><tp:taxon-name-part taxon-name-part-type="species" reg="siamensis">siamensis</tp:taxon-name-part></tp:taxon-name></italic> (holotype, <abbrev xmlns:xlink="http://www.w3.org/1999/xlink" content-type="institution" xlink:title="Natural History Museum of the National Science Museum, Thailand" id="ABBRID0ELPBI" xlink:type="simple">THNHM</abbrev>-I-00027303) <bold>I</bold><italic><tp:taxon-name><tp:taxon-name-part taxon-name-part-type="genus" reg="Meranoplus">M.</tp:taxon-name-part><tp:taxon-name-part taxon-name-part-type="species" reg="siamensis">siamensis</tp:taxon-name-part></tp:taxon-name></italic> (non-type worker, <abbrev xmlns:xlink="http://www.w3.org/1999/xlink" content-type="institution" xlink:title="Natural History Museum of the National Science Museum, Thailand" id="ABBRID0E4PBI" xlink:type="simple">THNHM</abbrev>-I-00028942) <bold>A, C</bold> petiole and postpetiole in profile <bold>B, D</bold> petiole and postpetiole in dorsal view <bold>E, H</bold> anterior corners of frontal lobes <bold>F, I</bold> head in full-face view <bold>G</bold> eye.</p></caption><graphic xmlns:xlink="http://www.w3.org/1999/xlink" xlink:href="zookeys-1210-207_article-125990__-g005.jpg" position="float" orientation="portrait" xlink:type="simple" id="oo_1121265.jpg"><uri content-type="original_file" xlink:type="simple">https://binary.pensoft.net/fig/1121265</uri></graphic></fig></tp:treatment-sec><tp:treatment-sec sec-type="Differential diagnosis" id="SECID0E1GAG"><title>Differential diagnosis.</title><p><italic><tp:taxon-name><tp:taxon-name-part taxon-name-part-type="genus" reg="Meranoplus">Meranoplus</tp:taxon-name-part><tp:taxon-name-part taxon-name-part-type="species" reg="tanomtongi">tanomtongi</tp:taxon-name-part></tp:taxon-name></italic> sp. nov. is a small species that is most similar to <italic><tp:taxon-name><tp:taxon-name-part taxon-name-part-type="genus" reg="Meranoplus">M.</tp:taxon-name-part><tp:taxon-name-part taxon-name-part-type="species" reg="siamensis">siamensis</tp:taxon-name-part></tp:taxon-name></italic> sp. nov., see differential diagnosis under <italic><tp:taxon-name><tp:taxon-name-part taxon-name-part-type="genus" reg="Meranoplus">M.</tp:taxon-name-part><tp:taxon-name-part taxon-name-part-type="species" reg="siamensis">siamensis.</tp:taxon-name-part></tp:taxon-name></italic> This species is also similar in general appearance to <italic><tp:taxon-name><tp:taxon-name-part taxon-name-part-type="genus" reg="Meranoplus">M.</tp:taxon-name-part><tp:taxon-name-part taxon-name-part-type="species" reg="malaysianus">malaysianus</tp:taxon-name-part></tp:taxon-name></italic> and <italic><tp:taxon-name><tp:taxon-name-part taxon-name-part-type="genus" reg="Meranoplus">M.</tp:taxon-name-part><tp:taxon-name-part taxon-name-part-type="species" reg="borneensis">borneensis</tp:taxon-name-part></tp:taxon-name></italic> from Sundaland, in having two pairs of fenestrae along each lateral margin of the promesonotal shield and having a concave anterior margin of first gastral tergite. However, <italic><tp:taxon-name><tp:taxon-name-part taxon-name-part-type="genus" reg="Meranoplus">M.</tp:taxon-name-part><tp:taxon-name-part taxon-name-part-type="species" reg="tanomtongi">tanomtongi</tp:taxon-name-part></tp:taxon-name></italic> can be distinguished from <italic><tp:taxon-name><tp:taxon-name-part taxon-name-part-type="genus" reg="Meranoplus">M.</tp:taxon-name-part><tp:taxon-name-part taxon-name-part-type="species" reg="malaysianus">malaysianus</tp:taxon-name-part></tp:taxon-name></italic> and <italic><tp:taxon-name><tp:taxon-name-part taxon-name-part-type="genus" reg="Meranoplus">M.</tp:taxon-name-part><tp:taxon-name-part taxon-name-part-type="species" reg="borneensis">borneensis</tp:taxon-name-part></tp:taxon-name></italic> by 1) anterior corners of frontal lobes round and lateral margin weakly convex (right angled and lateral margin almost straight in <italic><tp:taxon-name><tp:taxon-name-part taxon-name-part-type="genus" reg="Meranoplus">M.</tp:taxon-name-part><tp:taxon-name-part taxon-name-part-type="species" reg="malaysianus">malaysianus</tp:taxon-name-part></tp:taxon-name></italic> and <italic><tp:taxon-name><tp:taxon-name-part taxon-name-part-type="genus" reg="Meranoplus">M.</tp:taxon-name-part><tp:taxon-name-part taxon-name-part-type="species" reg="borneensis">borneensis</tp:taxon-name-part></tp:taxon-name></italic>); 2) petiole in profile subquadrate, almost flat dorsally (round, usually convex dorsal outline in <italic><tp:taxon-name><tp:taxon-name-part taxon-name-part-type="genus" reg="Meranoplus">M.</tp:taxon-name-part><tp:taxon-name-part taxon-name-part-type="species" reg="malaysianus">malaysianus</tp:taxon-name-part></tp:taxon-name></italic> and <italic><tp:taxon-name><tp:taxon-name-part taxon-name-part-type="genus" reg="Meranoplus">M.</tp:taxon-name-part><tp:taxon-name-part taxon-name-part-type="species" reg="borneensis">borneensis</tp:taxon-name-part></tp:taxon-name></italic>); 3) entire lateral margin of the promesonotal shield is serrate and convex (parallel sides in <italic><tp:taxon-name><tp:taxon-name-part taxon-name-part-type="genus" reg="Meranoplus">M.</tp:taxon-name-part><tp:taxon-name-part taxon-name-part-type="species" reg="malaysianus">malaysianus</tp:taxon-name-part></tp:taxon-name></italic> and <italic><tp:taxon-name><tp:taxon-name-part taxon-name-part-type="genus" reg="Meranoplus">M.</tp:taxon-name-part><tp:taxon-name-part taxon-name-part-type="species" reg="borneensis">borneensis</tp:taxon-name-part></tp:taxon-name></italic>); 4) in profile, the tip of petiole acute (truncate in <italic><tp:taxon-name><tp:taxon-name-part taxon-name-part-type="genus" reg="Meranoplus">M.</tp:taxon-name-part><tp:taxon-name-part taxon-name-part-type="species" reg="malaysianus">malaysianus</tp:taxon-name-part></tp:taxon-name></italic> and <italic><tp:taxon-name><tp:taxon-name-part taxon-name-part-type="genus" reg="Meranoplus">M.</tp:taxon-name-part><tp:taxon-name-part taxon-name-part-type="species" reg="borneensis">borneensis</tp:taxon-name-part></tp:taxon-name></italic>); 5) head in full-face view entirely reticulate (densely reticulate-rugulose in <italic><tp:taxon-name><tp:taxon-name-part taxon-name-part-type="genus" reg="Meranoplus">M.</tp:taxon-name-part><tp:taxon-name-part taxon-name-part-type="species" reg="malaysianus">malaysianus</tp:taxon-name-part></tp:taxon-name></italic> and <italic><tp:taxon-name><tp:taxon-name-part taxon-name-part-type="genus" reg="Meranoplus">M.</tp:taxon-name-part><tp:taxon-name-part taxon-name-part-type="species" reg="borneensis">borneensis</tp:taxon-name-part></tp:taxon-name></italic>); 6) the petiole and postpetiole are smooth and shiny (sculptured in <italic><tp:taxon-name><tp:taxon-name-part taxon-name-part-type="genus" reg="Meranoplus">M.</tp:taxon-name-part><tp:taxon-name-part taxon-name-part-type="species" reg="malaysianus">malaysianus</tp:taxon-name-part></tp:taxon-name></italic> and <italic><tp:taxon-name><tp:taxon-name-part taxon-name-part-type="genus" reg="Meranoplus">M.</tp:taxon-name-part><tp:taxon-name-part taxon-name-part-type="species" reg="borneensis">borneensis</tp:taxon-name-part></tp:taxon-name></italic>).</p><fig id="F6" position="float" orientation="portrait"><object-id xmlns:xlink="http://www.w3.org/1999/xlink" content-type="doi" xlink:type="simple">10.3897/zookeys.1210.125990.figure6</object-id><object-id xmlns:xlink="http://www.w3.org/1999/xlink" content-type="arpha" xlink:type="simple">B3ADC034-BE84-5025-A5D0-F36A57119BAD</object-id><label>Figure 6.</label><caption><p>Characters used in key <bold>A</bold><italic><tp:taxon-name><tp:taxon-name-part taxon-name-part-type="genus" reg="Meranoplus">Meranoplus</tp:taxon-name-part><tp:taxon-name-part taxon-name-part-type="species" reg="siamensis">siamensis</tp:taxon-name-part></tp:taxon-name></italic> (non-type worker, <abbrev xmlns:xlink="http://www.w3.org/1999/xlink" content-type="institution" xlink:title="Natural History Museum of the National Science Museum, Thailand" id="ABBRID0EGRBI" xlink:type="simple">THNHM</abbrev>-I00028942) <bold>B, F</bold><italic><tp:taxon-name><tp:taxon-name-part taxon-name-part-type="genus" reg="Meranoplus">M.</tp:taxon-name-part><tp:taxon-name-part taxon-name-part-type="species" reg="castaneus">castaneus</tp:taxon-name-part></tp:taxon-name></italic> (non-type, <abbrev xmlns:xlink="http://www.w3.org/1999/xlink" content-type="institution" xlink:title="Natural History Museum of the National Science Museum, Thailand" id="ABBRID0EYRBI" xlink:type="simple">THNHM</abbrev>-I-00027323) <bold>C</bold><italic><tp:taxon-name><tp:taxon-name-part taxon-name-part-type="genus" reg="Meranoplus">M.</tp:taxon-name-part><tp:taxon-name-part taxon-name-part-type="species" reg="laeviventris">laeviventris</tp:taxon-name-part></tp:taxon-name></italic> (non-type, <abbrev xmlns:xlink="http://www.w3.org/1999/xlink" content-type="institution" xlink:title="Natural History Museum of the National Science Museum, Thailand" id="ABBRID0EKSBI" xlink:type="simple">THNHM</abbrev>-I-00027329) <bold>D, E</bold><italic><tp:taxon-name><tp:taxon-name-part taxon-name-part-type="genus" reg="Meranoplus">M.</tp:taxon-name-part><tp:taxon-name-part taxon-name-part-type="species" reg="bellii">bellii</tp:taxon-name-part></tp:taxon-name></italic> (lectotype, <ext-link xmlns:xlink="http://www.w3.org/1999/xlink" xlink:href="http://www.antweb.org/specimen/CASENT0908933" ext-link-type="uri" xlink:type="simple">CASENT0908933</ext-link>) <bold>G, H</bold><italic><tp:taxon-name><tp:taxon-name-part taxon-name-part-type="genus" reg="Meranoplus">M.</tp:taxon-name-part><tp:taxon-name-part taxon-name-part-type="species" reg="dlusskyi">dlusskyi</tp:taxon-name-part></tp:taxon-name></italic> (in <xref ref-type="bibr" rid="B34">Zryanin 2015</xref>) <bold>I</bold><italic><tp:taxon-name><tp:taxon-name-part taxon-name-part-type="genus" reg="Meranoplus">M.</tp:taxon-name-part><tp:taxon-name-part taxon-name-part-type="species" reg="levis">levis</tp:taxon-name-part></tp:taxon-name></italic> (holotype, <ext-link xmlns:xlink="http://www.w3.org/1999/xlink" xlink:href="http://www.antweb.org/specimen/CASENT0902025" ext-link-type="uri" xlink:type="simple">CASENT0902025</ext-link>) <bold>A</bold> eye <bold>B, C</bold> petiole and postpetiole in profile <bold>D, F, G, I</bold> mesosoma in profile <bold>E</bold> gaster in dorsal view <bold>H</bold> head in profile.</p></caption><graphic xmlns:xlink="http://www.w3.org/1999/xlink" xlink:href="zookeys-1210-207_article-125990__-g006.jpg" position="float" orientation="portrait" xlink:type="simple" id="oo_1121266.jpg"><uri content-type="original_file" xlink:type="simple">https://binary.pensoft.net/fig/1121266</uri></graphic></fig></tp:treatment-sec><ref-list><ref id="B34"><mixed-citation xmlns:xlink="http://www.w3.org/1999/xlink" xlink:type="simple"><person-group><name name-style="western"><surname>Zryanin</surname><given-names>VA</given-names></name></person-group> (<year>2015</year>) <article-title>The first subterranean ant species of the genus <italic><tp:taxon-name><tp:taxon-name-part taxon-name-part-type="genus">Meranoplus</tp:taxon-name-part></tp:taxon-name></italic> F. Smith, 1853 (<tp:taxon-name><tp:taxon-name-part taxon-name-part-type="order">Hymenoptera</tp:taxon-name-part></tp:taxon-name>: <tp:taxon-name><tp:taxon-name-part taxon-name-part-type="family">Formicidae</tp:taxon-name-part></tp:taxon-name>) from Vietnam.</article-title><source>Caucasian Entomological Bulletin</source><volume>11</volume>: <fpage>153</fpage>–<lpage>160</lpage>. <ext-link xlink:href="10.23885/1814-3326-2015-11-1-153-160" ext-link-type="doi" xlink:type="simple">https://doi.org/10.23885/1814-3326-2015-11-1-153-160</ext-link></mixed-citation></ref></ref-list></tp:taxon-treatment>
